# Supplementary material for: Adventitial Cell Atlas of wt (Wild Type) and ApoE (Apolipoprotein E)-Deficient Mice Defined by Single-Cell RNA Sequencing
Source: Arterioscler Thromb Vasc Biol. 2019 Apr 4;39(6):1055–71. doi: 10.1161/ATVBAHA.119.312399 (PMC6553510; doi:10.1161/ATVBAHA.119.312399)
Supplement: Supplementary file 2 [file atv-39-1055-s002.xls]

	Ligand	Receptor
1	Mmp9	Lrp1
2	Lpl	Lrp1
3	A2m	Lrp1
4	Calr	Lrp1
5	F9	Lrp1
6	Plau	Lrp1
7	C3	Lrp1
8	Tfpi	Lrp1
9	App	Lrp1
10	Ctgf	Lrp1
11	C1qb	Lrp1
12	F8	Lrp1
13	Lrpap1	Lrp1
14	Mdk	Lrp1
15	Pdgfb	Lrp1
16	Thbs1	Lrp1
17	Plat	Lrp1
18	Mmp13	Lrp1
19	Wnt3a	Lrp1
20	Hsp90b1	Lrp1
21	Psap	Lrp1
22	Ltf	Lrp1
23	Apoe	Lrp1
24	Lipc	Lrp1
25	Calr	Mtnr1a
26	Aanat	Mtnr1a
27	Gnai2	Mtnr1a
28	Ace	Bdkrb2
29	Kng1	Bdkrb2
30	Timp3	Agtr2
31	Ace	Agtr2
32	Gnai2	Agtr2
33	Agt	Agtr2
34	Efna5	Epha3
35	Adam10	Epha3
36	Efna1	Epha3
37	Efna4	Epha3
38	Efnb2	Epha3
39	Efna2	Epha3
40	Efna3	Epha3
41	Adam10	Axl
42	Pros1	Axl
43	Gas6	Axl
44	Col6a2	Itgb1
45	Col4a1	Itgb1
46	Timp2	Itgb1
47	Adam15	Itgb1
48	Hspg2	Itgb1
49	Adam17	Itgb1
50	Chad	Itgb1
51	Thbs2	Itgb1
52	Col4a3	Itgb1
53	Tnc	Itgb1
54	Dusp18	Itgb1
55	Sema7a	Itgb1
56	Col5a2	Itgb1
57	Col4a6	Itgb1
58	Col1a1	Itgb1
59	Col5a1	Itgb1
60	Adam12	Itgb1
61	Vegfa	Itgb1
62	Plg	Itgb1
63	Lamc1	Itgb1
64	Col6a3	Itgb1
65	Lamc2	Itgb1
66	Mdk	Itgb1
67	Col3a1	Itgb1
68	Plau	Itgb1
69	Tgm2	Itgb1
70	Vcam1	Itgb1
71	Col18a1	Itgb1
72	Col6a1	Itgb1
73	Matn1	Itgb1
74	Reln	Itgb1
75	Angpt1	Itgb1
76	Spp1	Itgb1
77	F13a1	Itgb1
78	Cd14	Itgb1
79	Npnt	Itgb1
80	Col1a2	Itgb1
81	Adam2	Itgb1
82	Lama5	Itgb1
83	Col4a4	Itgb1
84	Lamc3	Itgb1
85	Fga	Itgb1
86	Vcan	Itgb1
87	Csf2	Itgb1
88	Adam9	Itgb1
89	Vegfc	Itgb1
90	Lamb3	Itgb1
91	Vtn	Itgb1
92	Fgb	Itgb1
93	Fn1	Itgb1
94	Lamb1	Itgb1
95	Lama4	Itgb1
96	Col7a1	Itgb1
97	Col11a1	Itgb1
98	Lama1	Itgb1
99	Col4a5	Itgb1
100	Thbs1	Itgb1
101	Fbn1	Itgb1
102	Cxcl12	Itgb1
103	Icam4	Itgb1
104	Lama2	Itgb1
105	Nid1	Itgb1
106	Fbln1	Itgb1
107	Col2a1	Itgb1
108	Fgg	Itgb1
109	Ccl5	Sdc4
110	Tfpi	Sdc4
111	Adam12	Sdc4
112	Fgf2	Sdc4
113	Tgm2	Sdc4
114	Thbs1	Sdc4
115	Cxcl12	Sdc4
116	Tnc	Sdc4
117	Cxcl10	Sdc4
118	Fgf6	Sdc4
119	Rspo3	Sdc4
120	Lama1	Sdc4
121	Mdk	Sdc4
122	Fn1	Itga9
123	Spp1	Itga9
124	Plg	Itga9
125	Adam15	Itga9
126	Adam2	Itga9
127	Vegfa	Itga9
128	Adam12	Itga9
129	F13a1	Itga9
130	Csf2	Itga9
131	Vegfc	Itga9
132	Tnc	Itga9
133	Tgm2	Itga9
134	Vcam1	Itga9
135	Fbn1	Itgav
136	Adam15	Itgav
137	Icam4	Itgav
138	Plau	Itgav
139	Col1a1	Itgav
140	Mfge8	Itgav
141	Tnc	Itgav
142	L1cam	Itgav
143	Lama4	Itgav
144	Tgfb1	Itgav
145	Cyr61	Itgav
146	Calr	Itgav
147	Vtn	Itgav
148	Vegfa	Itgav
149	Spp1	Itgav
150	Angptl3	Itgav
151	Adam9	Itgav
152	Ibsp	Itgav
153	Fga	Itgav
154	Col4a6	Itgav
155	Nid1	Itgav
156	Fgb	Itgav
157	Col4a1	Itgav
158	Pdgfb	Itgav
159	Col4a3	Itgav
160	Edil3	Itgav
161	Lamc1	Itgav
162	Col4a5	Itgav
163	Fgg	Itgav
164	Fn1	Itgav
165	Lamb1	Itgav
166	Col1a2	Itgav
167	Col4a4	Itgav
168	Tgm2	Itgb3
169	Icam4	Itgb3
170	Fn1	Itgb3
171	Itgb3bp	Itgb3
172	Adam15	Itgb3
173	Mfge8	Itgb3
174	Col1a2	Itgb3
175	Cyr61	Itgb3
176	Angptl3	Itgb3
177	Fbln2	Itgb3
178	Thbs1	Itgb3
179	Fga	Itgb3
180	Vtn	Itgb3
181	Nid1	Itgb3
182	Adam23	Itgb3
183	Fbn1	Itgb3
184	L1cam	Itga5
185	Col18a1	Itga5
186	Fgb	Itga5
187	Angptl3	Itga5
188	Ctgf	Itga5
189	Adam17	Itga5
190	Spp1	Itga5
191	Vtn	Itga5
192	Fga	Itga5
193	Col1a1	Itga5
194	Plau	Itga5
195	Adam15	Itga5
196	Fbn1	Itga5
197	Fn1	Itga5
198	Cyr61	Itga5
199	Angpt1	Itga5
200	Adam23	Itga5
201	Tnc	Itga5
202	Fgg	Itga5
203	Btc	Erbb4
204	Tgfa	Erbb4
205	Ereg	Erbb4
206	Nrg3	Erbb4
207	Dcn	Erbb4
208	Adam17	Erbb4
209	Hbegf	Erbb4
210	Nrg2	Erbb4
211	Nrg4	Erbb4
212	Nrg1	Erbb4
213	Egf	Erbb4
214	Ctgf	Erbb4
215	Dlk1	Notch1
216	Rbp3	Notch1
217	Psen1	Notch1
218	Jag1	Notch1
219	Adam17	Notch1
220	Mfap2	Notch1
221	Dll4	Notch1
222	Dll1	Notch1
223	Mfap5	Notch1
224	Jag2	Notch1
225	Nov	Notch1
226	Dll3	Notch1
227	Dlk2	Notch1
228	Mfng	Notch1
229	Cdh1	Itgb7
230	Madcam1	Itgb7
231	Adam2	Itgb7
232	Vcam1	Itgb7
233	Fn1	Itgb7
234	Lamb1	Itga6
235	Col6a1	Itga6
236	Lama1	Itga6
237	Thbs1	Itga6
238	Mdk	Itga6
239	Lamc3	Itga6
240	Adam2	Itga6
241	Lama4	Itga6
242	Lama2	Itga6
243	Adam9	Itga6
244	Lama5	Itga6
245	Dusp18	Itga6
246	Lamc1	Itga6
247	Lamb3	Itga6
248	Fn1	Itga6
249	Thbs2	Itga6
250	Lamc2	Itga6
251	Adam2	Cd9
252	Hbegf	Cd9
253	Mdk	Itga4
254	Adam28	Itga4
255	F13a1	Itga4
256	Madcam1	Itga4
257	Vcan	Itga4
258	Vcam1	Itga4
259	Spp1	Itga4
260	Icam4	Itga4
261	Fn1	Itga4
262	Tgm2	Itga4
263	Thbs2	Itga4
264	Cd14	Itga4
265	Thbs1	Itga4
266	Sorbs1	Itgb5
267	Ltbp1	Itgb5
268	Ltbp3	Itgb5
269	Plau	Itgb5
270	Vtn	Itgb5
271	Edil3	Itgb5
272	Cyr61	Itgb5
273	Itgb3bp	Itgb5
274	Adam9	Itgb5
275	Lamc1	Itga3
276	Lama2	Itga3
277	Lamb1	Itga3
278	Timp2	Itga3
279	Vtn	Itga3
280	Lamc2	Itga3
281	Lama1	Itga3
282	Adam9	Itga3
283	Thbs1	Itga3
284	Plau	Itga3
285	Dusp18	Itga3
286	Calr	Itga3
287	Reln	Itga3
288	Nid1	Itga3
289	Lamb3	Itga3
290	Lama4	Itga3
291	Fn1	Itga3
292	Lama5	Itga3
293	Lamc3	Itga3
294	Sct	Vipr2
295	Vegfc	Vipr2
296	Adcyap1	Vipr2
297	Vip	Vipr2
298	Vip	Adcyap1r1
299	Calm1	Adcyap1r1
300	Adcyap1	Adcyap1r1
301	Ghrh	Vipr1
302	Adcyap1	Vipr1
303	Sct	Vipr1
304	Gnas	Vipr1
305	Calm1	Vipr1
306	Vip	Vipr1
307	Sct	Sctr
308	Vip	Sctr
309	Adcyap1	Sctr
310	Calm1	Sctr
311	Adipoq	Adipor1
312	Adipoq	Adipor2
313	Adm	Mrgprx2
314	Cort	Mrgprx2
315	Adm	Ramp2
316	Iapp	Ramp2
317	Calca	Ramp2
318	Adm2	Calcrl
319	Calcb	Calcrl
320	Adm	Calcrl
321	Calca	Calcrl
322	Adm2	Calcr
323	Apob	Calcr
324	Calm1	Calcr
325	Adm	Calcr
326	Iapp	Calcr
327	Mbl2	Calcr
328	Calca	Calcr
329	Calcb	Calcr
330	Adm	Gpr182
331	Calcb	Ramp1
332	Iapp	Ramp1
333	Calca	Ramp1
334	Adm2	Ramp1
335	Agrn	Atp1a3
336	Colq	Musk
337	Agrn	Musk
338	Agrn	Lrp4
339	Npy	Mc4r
340	Agrp	Mc4r
341	Pomc	Mc4r
342	Mdk	Sdc3
343	Col5a1	Sdc3
344	Pspn	Sdc3
345	Ncan	Sdc3
346	Agrp	Sdc3
347	Fgf2	Sdc3
348	Ptn	Sdc3
349	Col5a3	Sdc3
350	Pomc	Mc5r
351	Agrp	Mc5r
352	Agrp	Mc3r
353	Pomc	Mc3r
354	Agt	Mas1
355	Agt	Lrp2
356	Cubn	Lrp2
357	Apoe	Lrp2
358	Tg	Lrp2
359	Apob	Lrp2
360	Lep	Lrp2
361	Tcn2	Lrp2
362	Plau	Lrp2
363	Lrpap1	Lrp2
364	Alb	Lrp2
365	Shh	Lrp2
366	Lpl	Lrp2
367	Mdk	Lrp2
368	Ahsg	Insr
369	Hras	Insr
370	Igf1	Insr
371	Nampt	Insr
372	Igf2	Insr
373	Calm3	Insr
374	Calm1	Insr
375	Calm2	Insr
376	Arf1	Insr
377	Gip	Insr
378	Sorbs1	Insr
379	Alox5ap	Alox5
380	Ptgs2	Alox5
381	Inhbe	Acvr1
382	Bmp8b	Acvr1
383	Bmp15	Acvr1
384	Bmp10	Acvr1
385	Inhbc	Acvr1
386	Inhbb	Acvr1
387	Bmp6	Acvr1
388	Gdf2	Acvr1
389	Bmp5	Acvr1
390	Bmp4	Acvr1
391	Bmp7	Acvr1
392	Bmp3	Acvr1
393	Bmp2	Acvr1
394	Inhba	Acvr1
395	Gdf5	Acvr1
396	Amh	Acvr1
397	Inha	Acvr1
398	Tgfb2	Acvr1
399	Calm3	Egfr
400	Hsp90aa1	Egfr
401	Gnai2	Egfr
402	Fgf1	Egfr
403	Bcan	Egfr
404	Areg	Egfr
405	Dcn	Egfr
406	Camp	Egfr
407	Calm2	Egfr
408	Ereg	Egfr
409	L1cam	Egfr
410	Efemp1	Egfr
411	Vcan	Egfr
412	Tnc	Egfr
413	Vegfa	Egfr
414	Egf	Egfr
415	Icam1	Egfr
416	Fgl1	Egfr
417	Zp3	Egfr
418	Epgn	Egfr
419	Calm1	Egfr
420	Btc	Egfr
421	Tgfa	Egfr
422	Nrg4	Egfr
423	Anxa1	Egfr
424	Amh	Egfr
425	Cdh1	Egfr
426	Fgf13	Egfr
427	Spink1	Egfr
428	Hbegf	Egfr
429	Amh	Amhr2
430	Angpt4	Tie1
431	Angpt1	Tie1
432	Angpt2	Tie1
433	Angptl2	Tie1
434	Angptl4	Tie1
435	Angpt4	Tek
436	Angpt1	Tek
437	Angpt2	Tek
438	Angptl1	Tek
439	Hebp1	Fpr3
440	Anxa1	Fpr3
441	Qdpr	Dysf
442	Anxa1	Dysf
443	Anxa1	Fpr1
444	Gnai2	Fpr1
445	Apln	Aplnr
446	Kng1	Itgam
447	Hp	Itgam
448	Proc	Itgam
449	Icam4	Itgam
450	Plau	Itgam
451	Icam2	Itgam
452	Apob	Itgam
453	Icam1	Itgam
454	C3	Itgam
455	Plat	Itgam
456	Fgb	Itgam
457	Mmp9	Itgam
458	Plg	Itgam
459	Spon2	Itgam
460	F10	Itgam
461	Cd40lg	Itgam
462	Selplg	Itgam
463	Ctgf	Itgam
464	Cyr61	Itgam
465	Fga	Itgam
466	F8	Ldlr
467	Pf4	Ldlr
468	Apoe	Ldlr
469	Apob	Ldlr
470	Lrpap1	Ldlr
471	Apob	Lsr
472	Apob	Olr1
473	Crp	Olr1
474	Icam1	Itgb2
475	Icam4	Itgb2
476	Plau	Itgb2
477	Selplg	Itgb2
478	Vcam1	Itgb2
479	Fgg	Itgb2
480	Kng1	Itgb2
481	Cd40lg	Itgb2
482	Plat	Itgb2
483	Hp	Itgb2
484	Apob	Itgb2
485	Cyr61	Itgb2
486	Mmp9	Itgb2
487	Icam5	Itgb2
488	Plg	Itgb2
489	Proc	Itgb2
490	C3	Itgb2
491	Fga	Itgb2
492	Spon2	Itgb2
493	F10	Itgb2
494	Icam2	Itgb2
495	Fgb	Itgb2
496	Ctgf	Itgb2
497	Apob	Lrp8
498	Lrpap1	Lrp8
499	Reln	Lrp8
500	Apoe	Lrp8
501	Rspo1	Lrp6
502	Wnt3	Lrp6
503	Dkk2	Lrp6
504	Dkk1	Lrp6
505	Ctgf	Lrp6
506	Igfbp4	Lrp6
507	Wnt3a	Lrp6
508	Apob	Lrp6
509	Rspo3	Lrp6
510	Wnt1	Lrp6
511	Wnt2	Lrp6
512	Wnt7a	Lrp6
513	Sost	Lrp6
514	Vcan	Tlr2
515	Hsp90b1	Tlr2
516	Bgn	Tlr2
517	Hras	Tlr2
518	Apoc3	Tlr2
519	Sftpa1	Tlr2
520	Kng1	Sdc2
521	Fn1	Sdc2
522	Lama1	Sdc2
523	Lama3	Sdc2
524	Apoc3	Sdc2
525	Fgf2	Sdc2
526	Hras	Sdc2
527	Tnfsf13	Sdc2
528	Csf2	Sdc2
529	Pf4	Sdc2
530	Tgfb1	Sdc2
531	Hgf	Sdc2
532	Apod	Lepr
533	Lep	Lepr
534	Cdh1	Lrp5
535	Thbs1	Lrp5
536	Wnt7b	Lrp5
537	Dkk1	Lrp5
538	Wnt5a	Lrp5
539	Sost	Lrp5
540	Apoe	Lrp5
541	Wnt1	Lrp5
542	Tfpi	Vldlr
543	Lpl	Vldlr
544	Plau	Vldlr
545	Reln	Vldlr
546	Pcsk9	Vldlr
547	Lrpap1	Vldlr
548	Apoe	Vldlr
549	Lrpap1	Sorl1
550	Apoe	Sorl1
551	Apoe	Scarb1
552	Thbs1	Scarb1
553	Ptdss1	Scarb1
554	Apoe	Chrna4
555	Psen1	Ncstn
556	App	Ncstn
557	Rtn4	Ngfr
558	Ngf	Ngfr
559	Il2	Ngfr
560	Nts	Ngfr
561	Bdnf	Ngfr
562	App	Ngfr
563	Omg	Ngfr
564	Ntf3	Ngfr
565	App	Cd74
566	App	Slc45a3
567	Tdgf1	Gpc1
568	Vegfa	Gpc1
569	Slit2	Gpc1
570	Nrg1	Gpc1
571	Lama1	Gpc1
572	App	Gpc1
573	Slit1	Gpc1
574	Col18a1	Gpc1
575	Tnf	Tnfrsf21
576	App	Tnfrsf21
577	Gnai2	Cav1
578	App	Cav1
579	Cyr61	Cav1
580	Tgfb1	Cav1
581	Bst1	Cav1
582	Icam1	Cav1
583	Hras	Cav1
584	Egf	Cav1
585	Ptgs2	Cav1
586	L1cam	Erbb3
587	Tgfa	Erbb3
588	Egf	Erbb3
589	Cdh1	Erbb3
590	Ereg	Erbb3
591	Nrg1	Erbb3
592	Areg	Erbb3
593	Nrg2	Erbb3
594	Btc	Erbb3
595	Arf1	Pld2
596	Cela3b	Chrm3
597	Gzmb	Chrm3
598	Hspg2	Chrm3
599	Arf1	Chrm3
600	Artn	Ret
601	Vegfb	Ret
602	Nrtn	Ret
603	Vegfa	Ret
604	Gdnf	Ret
605	Pspn	Ret
606	Nrtn	Gfra1
607	Gdnf	Gfra1
608	Artn	Gfra1
609	Pspn	Gfra1
610	Ncam1	Gfra1
611	Artn	Gfra3
612	Avp	Avpr1a
613	Oxt	Avpr1a
614	Avp	Avpr1b
615	Oxt	Avpr1b
616	Oxt	Oxtr
617	Avp	Oxtr
618	Avp	Avpr2
619	C1qtnf1	Avpr2
620	Oxt	Avpr2
621	Gnas	Avpr2
622	B2m	Cd247
623	Btla	Cd247
624	B2m	Kir3dl1
625	Ltf	Tfrc
626	B2m	Tfrc
627	B2m	Kir3dl1
628	B2m	Kir3dl1
629	B2m	Cd3d
630	B2m	Klrc1
631	B2m	Klrd1
632	B2m	Cd3g
633	B2m	Hfe
634	Cntn2	Nrcam
635	Bcan	Nrcam
636	Bdnf	Drd4
637	Ntf3	Ntrk2
638	Bdnf	Ntrk2
639	Ngf	Sort1
640	Bdnf	Sort1
641	Nts	Sort1
642	Psap	Sort1
643	Lrpap1	Sort1
644	Bdnf	Ddr1
645	Col2a1	Ddr1
646	Col11a1	Ddr1
647	Col5a2	Ddr1
648	Col1a1	Ddr1
649	Col3a1	Ddr1
650	Sftpd	Ly96
651	Bgn	Ly96
652	Hsp90b1	Tlr1
653	Vcan	Tlr1
654	Bgn	Tlr1
655	Sftpd	Tlr4
656	S100a8	Tlr4
657	S100a9	Tlr4
658	Hsp90b1	Tlr4
659	Bgn	Tlr4
660	Hspa1a	Tlr4
661	Gdf6	Bmpr1a
662	Gdf7	Bmpr1a
663	Gdf9	Bmpr1a
664	Bmp5	Bmpr1a
665	Bmp10	Bmpr1a
666	Bmp7	Bmpr1a
667	Bmp4	Bmpr1a
668	Gdf5	Bmpr1a
669	Bmp3	Bmpr1a
670	Bmp2	Bmpr1a
671	Bmp6	Bmpr1a
672	Bmp8b	Bmpr1a
673	Bmp15	Bmpr1a
674	Tgfb1	Eng
675	Tgfb3	Eng
676	Inhba	Eng
677	Bmp7	Eng
678	Tgfb2	Eng
679	Bmp10	Eng
680	Bmp2	Eng
681	Gdf2	Eng
682	Inhbe	Eng
683	Bmp7	Bmpr2
684	Rgma	Bmpr2
685	Bmp4	Bmpr2
686	Bmp15	Bmpr2
687	Bmp10	Bmpr2
688	Bmp8b	Bmpr2
689	Gdf5	Bmpr2
690	Bmp2	Bmpr2
691	Bmp3	Bmpr2
692	Fst	Bmpr2
693	Gdf6	Bmpr2
694	Bmp5	Bmpr2
695	Rgmb	Bmpr2
696	Gdf7	Bmpr2
697	Bmp6	Bmpr2
698	Gdf9	Bmpr2
699	Gdf2	Bmpr2
700	Rgma	Bmpr1b
701	Bmp6	Bmpr1b
702	Bmp8b	Bmpr1b
703	Bmp10	Bmpr1b
704	Bmp5	Bmpr1b
705	Bmp3	Bmpr1b
706	Rgmb	Bmpr1b
707	Bmp15	Bmpr1b
708	Gdf5	Bmpr1b
709	Fst	Bmpr1b
710	Gdf6	Bmpr1b
711	Bmp7	Bmpr1b
712	Gdf9	Bmpr1b
713	Bmp2	Bmpr1b
714	Bmp4	Bmpr1b
715	Gdf7	Acvr2a
716	Bmp8b	Acvr2a
717	Tdgf1	Acvr2a
718	Bmp15	Acvr2a
719	Inhbe	Acvr2a
720	Inhbc	Acvr2a
721	Bmp5	Acvr2a
722	Bmp10	Acvr2a
723	Gdf11	Acvr2a
724	Gdf2	Acvr2a
725	Bmp7	Acvr2a
726	Bmp2	Acvr2a
727	Inhba	Acvr2a
728	Bmp4	Acvr2a
729	Gdf5	Acvr2a
730	Inhbb	Acvr2a
731	Inha	Acvr2a
732	Bmp3	Acvr2a
733	Gdf9	Acvr2a
734	Nodal	Acvr2a
735	Bmp6	Acvr2a
736	Tgfb1	Acvrl1
737	Tgfb3	Acvrl1
738	Bmp10	Acvrl1
739	Gdf2	Acvrl1
740	Bmp10	Acvr2b
741	Gdf5	Acvr2b
742	Gdf11	Acvr2b
743	Inhbc	Acvr2b
744	Lefty2	Acvr2b
745	Inha	Acvr2b
746	Bmp7	Acvr2b
747	Bmp15	Acvr2b
748	Inhbb	Acvr2b
749	Bmp6	Acvr2b
750	Bmp2	Acvr2b
751	Mstn	Acvr2b
752	Bmp5	Acvr2b
753	Bmp3	Acvr2b
754	Bmp4	Acvr2b
755	Tdgf1	Acvr2b
756	Gdf2	Acvr2b
757	Nodal	Acvr2b
758	Bmp8b	Acvr2b
759	Inhba	Acvr2b
760	Ereg	Erbb2
761	Hbegf	Erbb2
762	Tgfa	Erbb2
763	Nrg1	Erbb2
764	Nrg4	Erbb2
765	Nrg2	Erbb2
766	Efnb1	Erbb2
767	Egf	Erbb2
768	Btc	Erbb2
769	L1cam	Erbb2
770	Hsp90b1	Erbb2
771	Fn1	Cd79a
772	Btla	Cd79a
773	Btla	Vtcn1
774	Lta	Tnfrsf14
775	Btla	Tnfrsf14
776	Tnfsf14	Tnfrsf14
777	Tnfsf13	Tnfrsf14
778	Col4a4	Cd93
779	Col4a5	Cd93
780	Col4a6	Cd93
781	Col4a2	Cd93
782	F12	Cd93
783	Col1a2	Cd93
784	Col4a1	Cd93
785	Mbl2	Cd93
786	Col1a1	Cd93
787	Col4a3	Cd93
788	Kng1	Cd93
789	Sftpa1	Cd93
790	C1qa	Cd93
791	C1qa	Cspg4
792	C1qtnf5	Mfrp
793	C4b	C5ar2
794	C3	C5ar2
795	C4b	C3ar1
796	C3	C3ar1
797	Fga	Itgax
798	C3	Itgax
799	Icam1	Itgax
800	C3	Cd46
801	C4b	Cd46
802	C3	Ifitm1
803	C3	Cd81
804	Gpc3	Cd81
805	C3	Cd19
806	Calm3	Mylk2
807	Calm2	Mylk2
808	Calm1	Mylk2
809	Rims2	Abca1
810	Calm2	Abca1
811	Pltp	Abca1
812	Calm1	Abca1
813	Lin7c	Abca1
814	Shank1	Abca1
815	Calm3	Abca1
816	Calm1	Trpc5
817	Calm2	Trpc5
818	Calm3	Trpc5
819	Calm1	Kcnn4
820	Calm3	Scn4a
821	Calm2	Scn4a
822	Calm1	Scn4a
823	Calm1	Trpc3
824	Calm3	Scn10a
825	Calm2	Scn10a
826	Calm1	Scn10a
827	Calm3	Mylk
828	Calm2	Mylk
829	Calm1	Mylk
830	Calm1	Pde1c
831	Calm2	Pde1c
832	Calm3	Pde1c
833	Calm1	Grm7
834	Calm3	Grm7
835	Calm2	Grm7
836	Cd34	Sell
837	Calm2	Sell
838	Selplg	Sell
839	Calm1	Sell
840	Vcan	Sell
841	Calm3	Sell
842	Podxl	Sell
843	Podxl2	Sell
844	Calm2	Kcnq5
845	Calm3	Kcnq5
846	Calm1	Kcnq5
847	Calm2	Kcnq1
848	Calm1	Kcnq1
849	Calm3	Kcnq1
850	Gnas	Glp1r
851	Calm1	Glp1r
852	Gcg	Glp1r
853	Tnfsf13	Fas
854	Calm1	Fas
855	Has2	Hmmr
856	Calm1	Hmmr
857	Calm2	Kcnq3
858	Calm1	Kcnq3
859	Calm3	Kcnq3
860	Calm1	Mip
861	Calm1	Grm4
862	Calm1	Htr2c
863	Lin7c	Htr2c
864	Tph1	Htr2c
865	Gnas	Crhr1
866	Calm1	Crhr1
867	Ucn3	Crhr1
868	Crh	Crhr1
869	Ucn	Crhr1
870	Ucn2	Crhr1
871	Calm1	Cnga2
872	Ncam1	Ptpra
873	Calm1	Ptpra
874	Pomc	Oprm1
875	Pdyn	Oprm1
876	Penk	Oprm1
877	Calm1	Oprm1
878	Gnai2	Oprm1
879	Calm2	Pde1a
880	Calm1	Pde1a
881	Calm3	Pde1a
882	Calm2	Grm5
883	Efnb2	Grm5
884	Calm1	Grm5
885	Calm3	Grm5
886	Calm1	Cacna1c
887	Ncam1	Cacna1c
888	Calm2	Cacna1c
889	Rims1	Cacna1c
890	Calm1	Pth2r
891	Pth	Pth2r
892	Pthlh	Pth2r
893	Pth2	Pth2r
894	Calm2	Pde1b
895	Calm3	Pde1b
896	Calm1	Pde1b
897	Calm1	Adcy8
898	Calm3	Adcy8
899	Gnai2	Adcy8
900	Calm2	Adcy8
901	Gnas	Adcy8
902	Calm3	Gp6
903	Calm2	Gp6
904	Calm1	Gp6
905	Calm1	Grm3
906	Calm2	Aqp6
907	Calm3	Aqp6
908	Calm1	Aqp6
909	Calm1	Glp2r
910	Gcg	Glp2r
911	Calr	Scarf1
912	Gnas	Tshr
913	Cga	Tshr
914	Fn1	Tshr
915	Tshb	Tshr
916	Gpha2	Tshr
917	Gnai2	Tshr
918	Calr	Tshr
919	Col2a1	Itga2b
920	Col1a2	Itga2b
921	F2	Itga2b
922	Calr	Itga2b
923	Fgg	Itga2b
924	Thbs1	Itga2b
925	Fga	Itga2b
926	Fn1	Itga2b
927	Fgb	Itga2b
928	Icam4	Itga2b
929	Vtn	Itga2b
930	Vwf	Itga2b
931	Igf1	Igf1r
932	Gnai2	Igf1r
933	Cdh1	Igf1r
934	Camp	Igf1r
935	Igf2	Igf1r
936	Gpc3	Igf1r
937	Camp	P2rx7
938	Gast	Cckbr
939	Cck	Cckbr
940	Cck	Cckar
941	Ccl1	Ccr8
942	Ccl17	Ccr8
943	Ccl4	Ccr8
944	Gnai2	Ccr5
945	Ccl3	Ccr5
946	Ccl2	Ccr5
947	Ccl7	Ccr5
948	Ccl4	Ccr5
949	Ccl8	Ccr5
950	Ccl11	Ccr5
951	Ccl5	Ccr5
952	Ccl3	Ccr5
953	Orm1	Ccr5
954	Ccl3	Ccr5
955	Il16	Ccr5
956	Ccl5	Cxcr3
957	Ccl20	Cxcr3
958	Pf4	Cxcr3
959	Ccl7	Cxcr3
960	Cxcl11	Cxcr3
961	Cxcl13	Cxcr3
962	Cxcl9	Cxcr3
963	Ccl19	Cxcr3
964	Cxcl10	Cxcr3
965	Cxcl12	Cxcr3
966	Gnai2	Cxcr3
967	Ccl11	Cxcr3
968	Ccl2	Ccr2
969	Ccl7	Ccr2
970	Ccl8	Ccr2
971	Ccl24	Ccr2
972	Ccl11	Ccr2
973	Ccl26	Ccr2
974	Ccl2	Ackr2
975	Ccl19	Ackr2
976	Ccl3	Ackr2
977	Ccl8	Ackr2
978	Ccl5	Ackr2
979	Ccl27	Ackr2
980	Ccl3	Ackr2
981	Ccl4	Ackr2
982	Ccl7	Ackr2
983	Ccl25	Ackr2
984	Ccl11	Ackr2
985	Ccl26	Ccr3
986	Ccl2	Ccr3
987	Ccl24	Ccr3
988	Cxcl9	Ccr3
989	Cxcl10	Ccr3
990	Ccl4	Ccr3
991	Ccl3	Ccr3
992	Ccl7	Ccr3
993	Ccl11	Ccr3
994	Ccl8	Ccr3
995	Cxcl11	Ccr3
996	Ccl3	Ccr3
997	Ccl5	Ccr3
998	Ccl11	Ackr4
999	Ccl25	Ackr4
1000	Ccl2	Ackr4
1001	Ccl5	Ackr4
1002	Ccl19	Ackr4
1003	Cxcl13	Ackr4
1004	Ccl8	Ackr4
1005	Ccl7	Ackr4
1006	Ccl2	Ccr4
1007	Cxcl12	Ccr4
1008	Ccl17	Ccr4
1009	Ccl22	Ccr4
1010	Ccl5	Ccr4
1011	Ccl3	Ccr4
1012	Cxcl13	Ccr10
1013	Ccl19	Ccr10
1014	Ccl7	Ccr10
1015	Ccl27	Ccr10
1016	Ccl25	Ccr10
1017	Ccl2	Ccr10
1018	Ccl19	Ccr7
1019	Rarres2	Ccrl2
1020	Ccl19	Ccrl2
1021	Ccl8	Ccr1
1022	Ccl3	Ccr1
1023	Ccl5	Ccr1
1024	Ccl3	Ccr1
1025	Ccl26	Ccr1
1026	Ccl7	Ccr1
1027	Ccl2	Ccr1
1028	Ccl4	Ccr1
1029	Ccl20	Ccr6
1030	Defb1	Ccr6
1031	Ccl25	Ccr9
1032	Ccl5	Gpr75
1033	Thbs1	Sdc1
1034	Tnc	Sdc1
1035	Slit1	Sdc1
1036	Hgf	Sdc1
1037	Mdk	Sdc1
1038	Ccl5	Sdc1
1039	Slit2	Sdc1
1040	Lama5	Sdc1
1041	Fgf2	Sdc1
1042	Hspg2	Sdc1
1043	Ptn	Sdc1
1044	Lpl	Sdc1
1045	Cd34	Selp
1046	Selplg	Selp
1047	Vwf	Selp
1048	Vcan	Selp
1049	Ltb	Cd40
1050	Cd40lg	Cd40
1051	Cd40lg	Traf3
1052	Cd5l	Cd5
1053	Cd70	Cd27
1054	Cdh1	Itgae
1055	Cdh1	Klrg1
1056	Cdh1	Ptprf
1057	Nid1	Ptprf
1058	Cdh1	Cdh2
1059	Ncan	Cdh2
1060	Cel	Ptprm
1061	Lhb	Lhcgr
1062	Gnas	Lhcgr
1063	Cga	Lhcgr
1064	Gnai2	Lhcgr
1065	Fshb	Fshr
1066	Cga	Fshr
1067	Egf	Fshr
1068	Lhb	Sirpa
1069	Vegfa	Sirpa
1070	Cga	Sirpa
1071	Papln	Sirpa
1072	Vwf	Sirpa
1073	Cgn	Ocln
1074	Cgn	F11r
1075	Gnb3	Tgfbr1
1076	Gdf9	Tgfbr1
1077	Cgn	Tgfbr1
1078	Tgfb3	Tgfbr1
1079	Tgfb1	Tgfbr1
1080	Tgfb2	Tgfbr1
1081	Cgn	Tgfbr2
1082	Tgfb3	Tgfbr2
1083	Tgfb1	Tgfbr2
1084	Tgfb2	Tgfbr2
1085	Col4a4	Itga2
1086	Tnc	Itga2
1087	Col4a3	Itga2
1088	Fn1	Itga2
1089	Chad	Itga2
1090	Dusp18	Itga2
1091	Lamc3	Itga2
1092	Col1a2	Itga2
1093	Lamc2	Itga2
1094	Col1a1	Itga2
1095	Hspg2	Itga2
1096	Col8a1	Itga2
1097	Col6a2	Itga2
1098	Lama2	Itga2
1099	Lama5	Itga2
1100	Col6a3	Itga2
1101	Col11a1	Itga2
1102	Lamb3	Itga2
1103	Col3a1	Itga2
1104	Lamc1	Itga2
1105	Col4a5	Itga2
1106	Col6a1	Itga2
1107	Col4a6	Itga2
1108	Lamb1	Itga2
1109	Col4a1	Itga2
1110	Lama1	Itga2
1111	Col7a1	Itga2
1112	Col2a1	Itga2
1113	Osm	Il6st
1114	Ebi3	Il6st
1115	Ctf1	Il6st
1116	Clcf1	Il6st
1117	Il6	Il6st
1118	Cntf	Il6st
1119	Il11	Il6st
1120	Lif	Il6st
1121	Cntf	Cntfr
1122	Clcf1	Cntfr
1123	Ctf1	Lifr
1124	Lif	Lifr
1125	Clcf1	Lifr
1126	Osm	Lifr
1127	Cntf	Lifr
1128	Clcf1	Crlf1
1129	Clec11a	Kit
1130	Cntn2	Cntnap2
1131	Cntn2	Cntn1
1132	Tnc	Cntn1
1133	L1cam	Cntn1
1134	Cntn2	Nrp1
1135	Fgf4	Nrp1
1136	Fgf7	Nrp1
1137	Pgf	Nrp1
1138	Vegfa	Nrp1
1139	Vegfb	Nrp1
1140	Fgf1	Nrp1
1141	Fgf2	Nrp1
1142	Cntn4	Ptprg
1143	Lpl	Cd44
1144	Madcam1	Cd44
1145	Mmp9	Cd44
1146	Fgf1	Cd44
1147	Vim	Cd44
1148	Pkm	Cd44
1149	Psen1	Cd44
1150	Col1a1	Cd44
1151	Hgf	Cd44
1152	Vcan	Cd44
1153	Hbegf	Cd44
1154	Col1a2	Cd44
1155	Has2	Cd44
1156	Col14a1	Cd44
1157	Spp1	Cd44
1158	Fgf2	Cd44
1159	Fn1	Cd44
1160	Pdgfc	Kdr
1161	Col18a1	Kdr
1162	Vtn	Kdr
1163	Vegfc	Kdr
1164	Timp3	Kdr
1165	Grem1	Kdr
1166	Vegfa	Kdr
1167	Fgf2	Gpc4
1168	Col18a1	Gpc4
1169	Col1a2	Itga11
1170	Col1a1	Itga11
1171	Col1a1	Flt4
1172	Col1a2	Flt4
1173	Fn1	Flt4
1174	Vegfc	Flt4
1175	Pdgfc	Flt4
1176	Col3a1	Ddr2
1177	Col1a1	Ddr2
1178	Col6a1	Itga1
1179	Sema7a	Itga1
1180	Col2a1	Itga1
1181	Col1a2	Itga1
1182	Lamb1	Itga1
1183	Dusp18	Itga1
1184	Col4a4	Itga1
1185	Matn1	Itga1
1186	Col8a1	Itga1
1187	Col4a5	Itga1
1188	Col4a3	Itga1
1189	Col5a1	Itga1
1190	Col5a2	Itga1
1191	Lamc1	Itga1
1192	Col4a6	Itga1
1193	Col1a1	Itga1
1194	Lama1	Itga1
1195	Col6a3	Itga1
1196	Col4a1	Itga1
1197	Col6a2	Itga1
1198	Lama2	Itga1
1199	Sorbs1	Itga1
1200	Col1a2	Cd36
1201	Col1a1	Cd36
1202	Thbs1	Cd36
1203	Lama1	Tmprss6
1204	Col1a1	Tmprss6
1205	Fn1	Tmprss6
1206	Col2a1	Tnfrsf10b
1207	Tnfsf10	Tnfrsf10b
1208	Col2a1	Itga10
1209	Col9a2	Mag
1210	Col9a1	Mag
1211	Fn1	Mag
1212	Col2a1	Mag
1213	Col9a3	Mag
1214	Col3a1	Mag
1215	Tgfb1	Itgb8
1216	Col4a1	Itgb8
1217	Fn1	Itgb8
1218	Lama1	Itgb8
1219	Vtn	Itgb8
1220	Col4a4	Cd47
1221	Col4a3	Cd47
1222	Col4a6	Cd47
1223	Thbs1	Cd47
1224	Col4a5	Cd47
1225	Col4a1	Cd47
1226	Vtn	Cd47
1227	Thbs2	Cd47
1228	Cort	Sstr4
1229	Sst	Sstr4
1230	Sst	Sstr2
1231	Shank1	Sstr2
1232	Cort	Sstr2
1233	Cort	Ghsr
1234	Ghrl	Ghsr
1235	Cort	Sstr3
1236	Sst	Sstr3
1237	Sst	Sstr1
1238	Cort	Sstr1
1239	Cort	Sstr5
1240	Sst	Sstr5
1241	Cp	Slc40a1
1242	Crh	Mc2r
1243	Pomc	Mc2r
1244	Ucn2	Crhr2
1245	Ucn	Crhr2
1246	Crh	Crhr2
1247	Ucn3	Crhr2
1248	Csf1	Csf1r
1249	Csf2	Csf1r
1250	Csf3	Csf1r
1251	Il34	Csf1r
1252	Csf2	Il3ra
1253	Csf3	Csf3r
1254	Csf2	Csf3r
1255	Csf2	Csf2rb
1256	Il5	Csf2rb
1257	Csf2	Csf2ra
1258	Ntf3	Ntrk1
1259	Ctgf	Ntrk1
1260	Ngf	Ntrk1
1261	Wnt16	Fzd6
1262	Wnt5a	Fzd6
1263	Wnt4	Fzd6
1264	Sfrp1	Fzd6
1265	Wnt3a	Fzd6
1266	Cthrc1	Fzd6
1267	Cthrc1	Fzd3
1268	Wnt1	Fzd3
1269	Myoc	Fzd3
1270	Wnt5a	Fzd5
1271	Wnt3	Fzd5
1272	Wnt1	Fzd5
1273	Cthrc1	Fzd5
1274	Wnt7a	Fzd5
1275	Wnt3a	Fzd5
1276	Wnt2	Fzd5
1277	Cx3cl1	Cx3cr1
1278	Cxcl12	Ackr3
1279	Cxcl11	Ackr3
1280	Cxcl12	Cd4
1281	Slpi	Cd4
1282	Pip	Cd4
1283	Il16	Cd4
1284	Cxcl12	Cxcr4
1285	Tgfb1	Cxcr4
1286	Pdyn	Oprd1
1287	Penk	Oprd1
1288	Gnai2	Oprd1
1289	Cxcl13	Oprd1
1290	Pomc	Oprd1
1291	Cxcl13	Cxcr5
1292	Tph1	Htr2a
1293	Pon2	Htr2a
1294	Cxcl13	Htr2a
1295	Cxcl16	Cxcr6
1296	Xcl1	Xcr1
1297	Xcl1	Xcr1
1298	Cxcl3	Xcr1
1299	Cxcl3	Cxcr2
1300	Ppbp	Cxcr2
1301	Cxcl3	Cxcr2
1302	Cxcl5	Cxcr2
1303	Cxcl5	Cxcr2
1304	Gnai2	Cxcr2
1305	Vasp	Cxcr2
1306	Dcn	Met
1307	Hgf	Met
1308	Ihh	Ptch1
1309	Dhh	Ptch1
1310	Shh	Ptch1
1311	Ihh	Ptch2
1312	Dhh	Ptch2
1313	Shh	Ptch2
1314	Shh	Hhip
1315	Dhh	Hhip
1316	Ihh	Hhip
1317	Dhh	Boc
1318	Shh	Boc
1319	Ihh	Boc
1320	Shh	Cdon
1321	Ihh	Cdon
1322	Dhh	Cdon
1323	Dkk1	Kremen1
1324	Dkk1	Kremen2
1325	Dkk2	Kremen2
1326	Jag1	Notch3
1327	Dll3	Notch3
1328	Dll4	Notch3
1329	Psen1	Notch3
1330	Dlk1	Notch3
1331	Jag2	Notch3
1332	Dll1	Notch3
1333	Thbs2	Notch3
1334	Dll3	Notch2
1335	Jag2	Notch2
1336	Dll1	Notch2
1337	Dll4	Notch2
1338	Psen1	Notch2
1339	Mfng	Notch2
1340	Dlk1	Notch2
1341	Jag1	Notch2
1342	Dll3	Notch4
1343	Jag2	Notch4
1344	Psen1	Notch4
1345	Jag1	Notch4
1346	Dll4	Notch4
1347	Thbs2	Notch4
1348	Dll1	Notch4
1349	Dlk1	Notch4
1350	Ntn4	Dcc
1351	Ntn1	Dcc
1352	Slit2	Dcc
1353	Dscam	Dcc
1354	Dusp18	Itga7
1355	Tnc	Itga7
1356	Lama2	Itga7
1357	Lamc1	Itga7
1358	Lamb1	Itga7
1359	Lama1	Itga7
1360	Dusp18	Cd151
1361	Lamb3	Cd151
1362	Lamc2	Cd151
1363	Lamc3	Itgb4
1364	Lamb3	Itgb4
1365	Lamc1	Itgb4
1366	Dusp18	Itgb4
1367	Lamc2	Itgb4
1368	Lama5	Itgb4
1369	Lama2	Itgb4
1370	Lamb1	Itgb4
1371	Lama1	Itgb4
1372	Ebi3	Il27ra
1373	Il27	Il27ra
1374	Lta	Cachd1
1375	Hhipl2	Cachd1
1376	Ecm1	Cachd1
1377	Eda	Eda2r
1378	Eda	Edar
1379	Lta	Ednra
1380	Gnai2	Ednra
1381	Edn2	Ednra
1382	Edn3	Ednra
1383	Edn1	Ednra
1384	Edn2	Kel
1385	Edn3	Kel
1386	Edn1	Kel
1387	Edn2	Ednrb
1388	Gnai2	Ednrb
1389	Gdnf	Ednrb
1390	Edn1	Ednrb
1391	Edn3	Ednrb
1392	Efemp2	Aqp1
1393	Efemp2	Plscr4
1394	Efemp2	Catsper1
1395	Rtn4	Lingo1
1396	Efemp2	Lingo1
1397	Omg	Lingo1
1398	Efna2	Epha5
1399	Efna1	Epha5
1400	Efna4	Epha5
1401	Efna3	Epha5
1402	Efna5	Epha5
1403	Efna5	Epha6
1404	Efnb2	Epha6
1405	Efna2	Epha6
1406	Efna3	Epha6
1407	Efna4	Epha6
1408	Efnb1	Epha6
1409	Efna1	Epha6
1410	Efna1	Epha2
1411	Efna3	Epha2
1412	Efna5	Epha2
1413	Efna2	Epha2
1414	Efna4	Epha2
1415	Efna2	Epha4
1416	Efnb3	Epha4
1417	Efna3	Epha4
1418	Efna5	Epha4
1419	Efna4	Epha4
1420	Efnb1	Epha4
1421	Efna1	Epha4
1422	Efnb2	Epha4
1423	Efnb3	Ephb1
1424	Efnb1	Ephb1
1425	Efna3	Ephb1
1426	Efna1	Ephb1
1427	Efnb2	Ephb1
1428	Efna5	Ephb1
1429	Efna3	Epha1
1430	Efna2	Epha1
1431	Efna4	Epha1
1432	Efna1	Epha1
1433	Efna5	Epha1
1434	Efna3	Epha7
1435	Efna4	Epha7
1436	Efna5	Epha7
1437	Efna1	Epha7
1438	Efna2	Epha7
1439	Efna3	Epha8
1440	Efna1	Epha8
1441	Efna2	Epha8
1442	Efna4	Epha8
1443	Efna5	Epha8
1444	Efnb1	Ephb6
1445	Efna1	Ephb6
1446	Efna5	Ephb6
1447	Efnb2	Ephb6
1448	Efnb3	Ephb6
1449	Efna3	Ephb6
1450	Efnb1	Ephb2
1451	Efnb2	Ephb2
1452	Vegfa	Ephb2
1453	L1cam	Ephb2
1454	Efna5	Ephb2
1455	Efnb3	Ephb2
1456	Mmp9	Ephb2
1457	Efnb2	Ephb4
1458	Efnb3	Ephb4
1459	Efnb1	Ephb4
1460	Efnb2	Ephb3
1461	Efnb3	Ephb3
1462	Efnb1	Ephb3
1463	Efnb3	Rhbdl2
1464	Efnb2	Rhbdl2
1465	Efnb2	Grm1
1466	Efnb2	Pecam1
1467	Epo	Epor
1468	F7	F3
1469	Plg	F3
1470	Tfpi	F3
1471	F10	F3
1472	Il6	F3
1473	F2	Gp1ba
1474	F12	Gp1ba
1475	Kng1	Gp1ba
1476	F11	Gp1ba
1477	Vwf	Gp1ba
1478	F2	Gp1bb
1479	Gnai2	F2r
1480	F2	F2r
1481	Plg	F2r
1482	Proc	Thbd
1483	F2	Thbd
1484	Pf4	Thbd
1485	F2	F2rl3
1486	F2	F2rl1
1487	Plg	F2rl1
1488	Ltf	Gp9
1489	F2	Gp9
1490	F2	F2rl2
1491	F8	Asgr2
1492	Hp	Asgr2
1493	Nov	Plxna1
1494	Farp2	Plxna1
1495	Farp2	Plxna4
1496	Farp2	Plxna3
1497	Farp2	Plxna2
1498	Fat4	Dchs1
1499	Tgfb1	Itgb6
1500	Vtn	Itgb6
1501	Fn1	Itgb6
1502	Fbn1	Itgb6
1503	Fga	Cdh5
1504	Vcam1	Itgad
1505	Fga	Itgad
1506	Kng1	Plaur
1507	Mmp12	Plaur
1508	Fn1	Plaur
1509	Fga	Plaur
1510	Plg	Plaur
1511	Vtn	Plaur
1512	Plau	Plaur
1513	Lrp1b	Plaur
1514	Fgf3	Fgfr4
1515	Fgf5	Fgfr4
1516	Fgf12	Fgfr4
1517	Fgf23	Fgfr4
1518	Fgf17	Fgfr4
1519	Fgf16	Fgfr4
1520	Fgf7	Fgfr4
1521	Fgf8	Fgfr4
1522	Fgf1	Fgfr4
1523	Fgf10	Fgfr4
1524	Fgf13	Fgfr4
1525	Fgf2	Fgfr4
1526	Fgf9	Fgfr4
1527	Fgf18	Fgfr4
1528	Fgf6	Fgfr4
1529	Fgf14	Fgfr4
1530	Fgf11	Fgfr4
1531	Fgf20	Fgfr4
1532	Fgf21	Fgfr4
1533	Fgf4	Fgfr4
1534	Fgf3	Fgfr2
1535	Fgf10	Fgfr2
1536	Fgf6	Fgfr2
1537	Fgf7	Fgfr2
1538	L1cam	Fgfr2
1539	Fgf17	Fgfr2
1540	Fgf11	Fgfr2
1541	Fgf2	Fgfr2
1542	Fgf5	Fgfr2
1543	Pf4	Fgfr2
1544	Fgf18	Fgfr2
1545	Fgf8	Fgfr2
1546	Fgf9	Fgfr2
1547	Fgf21	Fgfr2
1548	Fgf13	Fgfr2
1549	Fgf1	Fgfr2
1550	Ncam1	Fgfr2
1551	Fgf12	Fgfr2
1552	Fgf4	Fgfr2
1553	Fgf23	Fgfr2
1554	Fgf16	Fgfr2
1555	Fgf14	Fgfr2
1556	Fgf22	Fgfr2
1557	Fgf2	Fgfr3
1558	Fgf6	Fgfr3
1559	Fgf14	Fgfr3
1560	Fgf16	Fgfr3
1561	Fgf13	Fgfr3
1562	Fgf17	Fgfr3
1563	Fgf1	Fgfr3
1564	Fgf5	Fgfr3
1565	Fgf12	Fgfr3
1566	Fgf10	Fgfr3
1567	Fgf9	Fgfr3
1568	Fgf8	Fgfr3
1569	Fgf11	Fgfr3
1570	Fgf23	Fgfr3
1571	Fgf18	Fgfr3
1572	Hsp90aa1	Fgfr3
1573	Fgf7	Fgfr3
1574	Fgf3	Fgfr3
1575	Fgf4	Fgfr3
1576	Fgf2	Fgfrl1
1577	Fgf1	Fgfrl1
1578	Fgf6	Fgfr1
1579	Fgf13	Fgfr1
1580	Fgf3	Fgfr1
1581	Fgf9	Fgfr1
1582	Fgf11	Fgfr1
1583	Fgf7	Fgfr1
1584	Fgf18	Fgfr1
1585	Fgf2	Fgfr1
1586	Fgf17	Fgfr1
1587	Fgf5	Fgfr1
1588	Fgf10	Fgfr1
1589	Fgf4	Fgfr1
1590	Fgf1	Fgfr1
1591	Fgf16	Fgfr1
1592	Ncam1	Fgfr1
1593	Fgf12	Fgfr1
1594	Fgf8	Fgfr1
1595	Fgf23	Fgfr1
1596	Fgf14	Fgfr1
1597	Fgf13	Scn5a
1598	Fgf13	Scn8a
1599	Fgf23	Phex
1600	Mepe	Phex
1601	Tnfsf11	Tnfrsf11b
1602	Thbs1	Tnfrsf11b
1603	Fn1	Tnfrsf11b
1604	Vwf	Tnfrsf11b
1605	Tnfsf10	Tnfrsf11b
1606	Vtn	Tnfrsf11b
1607	Tnfsf13	Tnfrsf11b
1608	Tnc	Itga8
1609	Npnt	Itga8
1610	Vtn	Itga8
1611	Fn1	Itga8
1612	Gnai2	C5ar1
1613	Fn1	C5ar1
1614	Lama1	Nt5e
1615	Fn1	Nt5e
1616	Tnc	Nt5e
1617	Fn1	Robo4
1618	Slit2	Robo4
1619	Nid1	Col13a1
1620	Nid2	Col13a1
1621	Hspg2	Col13a1
1622	Fn1	Col13a1
1623	Fn1	Il17rc
1624	Il17a	Il17rc
1625	Gal	Galr2
1626	Galp	Galr2
1627	Gal	Galr1
1628	Galp	Galr1
1629	Gal	Gpr151
1630	Gal	Galr3
1631	Galp	Galr3
1632	Gas6	Tyro3
1633	Vegfb	Tyro3
1634	Vegfa	Tyro3
1635	Pros1	Tyro3
1636	Gas6	Mertk
1637	Zp3	Mertk
1638	Gcg	Gcgr
1639	Gnas	Gcgr
1640	Inha	Acvr1b
1641	Inhba	Acvr1b
1642	Tdgf1	Acvr1b
1643	Gdf11	Acvr1b
1644	Gdf10	Acvr1b
1645	Inhbe	Acvr1b
1646	Inhbb	Acvr1b
1647	Inhbc	Acvr1b
1648	Nodal	Acvr1b
1649	Gdf5	Ror2
1650	Wnt5a	Ror2
1651	Gdf9	Orai2
1652	Gdf9	Fxyd6
1653	Gdnf	Gfra2
1654	Nrtn	Gfra2
1655	Gdnf	Slc44a5
1656	Ghrl	Ghrhr
1657	Ghrh	Ghrhr
1658	Ghrl	Gpr39
1659	Gip	Dpp4
1660	Gip	Gipr
1661	Gnai2	Adcy9
1662	Gnas	Adcy9
1663	Gnai2	Cnr1
1664	Tcn2	Cnr1
1665	Gnai2	Lpar3
1666	Gnai2	Adora1
1667	Gnas	Adora1
1668	Gnai2	Chrm1
1669	Gnai2	P2ry12
1670	Gnai2	Adcy1
1671	Gnas	Adcy1
1672	Gnai2	Adcy7
1673	Gnas	Adcy7
1674	Gnai2	S1pr5
1675	Gnai2	Adra2b
1676	Gnai2	S1pr3
1677	Spp1	S1pr1
1678	Gnai2	S1pr1
1679	Pdgfb	S1pr1
1680	Gnai2	Adra2a
1681	Gnai2	Unc5b
1682	Ntn1	Unc5b
1683	Gnai2	Drd2
1684	Gnai2	Tbxa2r
1685	Tgm2	Tbxa2r
1686	Gnai2	S1pr4
1687	Gnai2	Ptpru
1688	Gnas	Htr6
1689	Tph1	Htr6
1690	Gnas	Ptgir
1691	Gnas	Adrb3
1692	Gnas	Ptgdr
1693	Gnb3	Gabbr2
1694	Gnrh1	Gnrhr
1695	Grp	Nmbr
1696	Nmb	Nmbr
1697	Grp	Brs3
1698	Nmb	Brs3
1699	Grp	Grpr
1700	Nmb	Grpr
1701	Gstp1	Traf2
1702	Tnfsf4	Traf2
1703	Tnfsf9	Traf2
1704	Tnf	Traf2
1705	Guca2b	Gucy2c
1706	Guca2a	Gucy2c
1707	Gzmb	Pgrmc1
1708	Igf2	Igf2r
1709	Gzmb	Igf2r
1710	Plau	Igf2r
1711	Prl	Prlr
1712	Hbegf	Prlr
1713	Hbegf	Cd82
1714	Npff	Npffr2
1715	Npy	Npffr2
1716	Npvf	Npffr2
1717	Hcrt	Npffr2
1718	Hcrt	Hcrtr2
1719	Hcrt	Hcrtr1
1720	Hdc	Hrh3
1721	Hdc	Hrh2
1722	Hdc	Hrh4
1723	Hdc	Hrh1
1724	Spint1	St14
1725	Plau	St14
1726	Hgf	St14
1727	Hsp90b1	Asgr1
1728	Hp	Asgr1
1729	Tg	Asgr1
1730	Hspa1a	Grin2d
1731	Il16	Grin2d
1732	Hras	Grin2d
1733	Hras	Tlr9
1734	Hsp90b1	Tlr9
1735	Hsp90aa1	Cftr
1736	Hsp90b1	Tlr7
1737	Ptn	Ptprs
1738	Hspg2	Ptprs
1739	Iapp	Ramp3
1740	Icam1	Il2ra
1741	Il15	Il2ra
1742	Il2	Il2ra
1743	Icam2	Itgal
1744	Icam4	Itgal
1745	Icam1	Itgal
1746	Icam5	Itgal
1747	Il2	Il2rg
1748	Il9	Il2rg
1749	Il13	Il2rg
1750	Icam1	Il2rg
1751	Il4	Il2rg
1752	Il21	Il2rg
1753	Il7	Il2rg
1754	Il15	Il2rg
1755	Icam4	Rhag
1756	Ifna5	Ifnar1
1757	Ifna5	Ifnar1
1758	Ifna5	Ifnar1
1759	Ifna5	Ifnar1
1760	Ifna5	Ifnar1
1761	Ifna5	Ifnar1
1762	Ifna5	Ifnar1
1763	Ifna5	Ifnar1
1764	Ifna5	Ifnar1
1765	Ifna5	Ifnar1
1766	Ifna5	Ifnar1
1767	Ifna5	Ifnar1
1768	Ifna5	Ifnar1
1769	Ifna5	Ifnar2
1770	Ifna5	Ifnar2
1771	Ifna5	Ifnar2
1772	Ifna5	Ifnar2
1773	Ifna5	Ifnar2
1774	Ifna5	Ifnar2
1775	Ifna5	Ifnar2
1776	Ifna5	Ifnar2
1777	Ifna5	Ifnar2
1778	Ifna5	Ifnar2
1779	Ifna5	Ifnar2
1780	Ifna5	Ifnar2
1781	Ifna5	Ifnar2
1782	Ifng	Ifngr1
1783	Ifng	Ifngr2
1784	Il22	Il10rb
1785	Ifnl2	Il10rb
1786	Il10	Il10rb
1787	Ucn3	Il10rb
1788	Ifnl2	Il10rb
1789	Ucn2	Il10rb
1790	Ifnl2	Ifnlr1
1791	Ifnl2	Ifnlr1
1792	Rspo3	Fzd8
1793	Rspo1	Fzd8
1794	Igfbp4	Fzd8
1795	Wnt1	Fzd8
1796	Wnt3a	Fzd8
1797	Wnt2	Fzd8
1798	Wnt5a	Fzd8
1799	Wnt3	Fzd8
1800	Igfl3	Igflr1
1801	Il22	Il10ra
1802	Il10	Il10ra
1803	Il10	Sirpa
1804	Il12a	Cd28
1805	Il12b	Il12rb1
1806	Il12a	Il12rb1
1807	Il23a	Il12rb1
1808	Il12b	Il12rb2
1809	Il12a	Il12rb2
1810	Il23a	Il23r
1811	Il12b	Il23r
1812	Il4	Il13ra2
1813	Il13	Il13ra2
1814	Il4	Il13ra1
1815	Il13	Il13ra1
1816	Il15	Il2rb
1817	Il2	Il2rb
1818	Il15	Il15ra
1819	Il16	Kcnj10
1820	Il16	Kcna3
1821	Il16	Kcnj4
1822	Lin7c	Kcnj4
1823	Il16	Kcnd2
1824	Il16	Kcnd1
1825	Il16	Kcnj15
1826	Il16	Grin2c
1827	Il17f	Il17ra
1828	Il17a	Il17ra
1829	Il17b	Il17rb
1830	Il25	Il17rb
1831	Il1rn	Il1rl2
1832	Il18	Il1rl2
1833	Il18	Cd48
1834	Il18	Il18r1
1835	Il18	Il18rap
1836	Il18	Il1rapl1
1837	Il20	Il20ra
1838	Il19	Il20ra
1839	Il24	Il20ra
1840	Il24	Il20rb
1841	Il20	Il20rb
1842	Il19	Il20rb
1843	Il1rn	Il1r1
1844	Il1a	Il1r1
1845	Il1f10	Il1r1
1846	Il1b	Il1r1
1847	Il1a	Il1rap
1848	Il1b	Il1rap
1849	Il1a	Il1r2
1850	Il1rn	Il1r2
1851	Il1b	Il1r2
1852	Il1b	Adrb2
1853	Il2	Cd53
1854	Il4	Cd53
1855	Il20	Il22ra1
1856	Il22	Il22ra1
1857	Il24	Il22ra1
1858	Il22	Il21r
1859	Il21	Il21r
1860	Il22	Il22ra2
1861	Osm	Osmr
1862	Il31	Osmr
1863	Il31	Il31ra
1864	Il5	Il5ra
1865	Il7	Il7r
1866	Tslp	Il7r
1867	Il9	Il9r
1868	Inhba	Tgfbr3
1869	Tgfb2	Tgfbr3
1870	Inha	Tgfbr3
1871	Tgfb1	Tgfbr3
1872	Tgfb3	Tgfbr3
1873	Inhba	Bambi
1874	Tdgf1	Acvr1c
1875	Nodal	Acvr1c
1876	Inhbb	Acvr1c
1877	Rln1	Rxfp2
1878	Rln3	Rxfp2
1879	Rln1	Rxfp2
1880	Insl3	Rxfp2
1881	Rln3	Rxfp3
1882	Insl5	Rxfp3
1883	Kng1	Rxfp4
1884	Insl5	Rxfp4
1885	Rln3	Rxfp4
1886	Itih2	Fcer1a
1887	Kiss1	Kiss1r
1888	Kiss1	Mmp24
1889	Kng1	Bdkrb1
1890	Kng1	Gpr135
1891	Lama5	Bcam
1892	Lamb3	Col17a1
1893	Lamc2	Col17a1
1894	Liph	Lpar2
1895	Liph	Lpar4
1896	Liph	Lpar1
1897	Lpl	Gpihbp1
1898	Tnfsf13	Tnfrsf1a
1899	Lta	Tnfrsf1a
1900	Tnf	Tnfrsf1a
1901	Ltb	Tnfrsf1a
1902	Tnf	Ltbr
1903	Tnfsf14	Ltbr
1904	Ltb	Ltbr
1905	Lta	Ltbr
1906	Lta	Tnfrsf1b
1907	Tnf	Tnfrsf1b
1908	Omg	Tnfrsf1b
1909	Ltf	Lrp11
1910	Ltf	Gpr162
1911	P4hb	Gpr162
1912	Ly86	Cd180
1913	Muc2	Agr2
1914	Lypd3	Agr2
1915	Matn1	Ptprd
1916	Mdk	Alk
1917	Ptn	Alk
1918	Mdk	Gpc2
1919	Mdk	Ptprb
1920	Ptn	Ptprb
1921	Tnc	Ptprb
1922	Mdk	Tspan1
1923	Mdk	Ptprz1
1924	Tnc	Ptprz1
1925	Ptn	Ptprz1
1926	Pdgfc	Pdgfrb
1927	Mfge8	Pdgfrb
1928	Pdgfd	Pdgfrb
1929	Pdap1	Pdgfrb
1930	Pdgfa	Pdgfrb
1931	Pdgfb	Pdgfrb
1932	Mia	Cdh19
1933	Mia	Cdh7
1934	Wnt3a	Fzd1
1935	Wnt5a	Fzd1
1936	Wnt2	Fzd1
1937	Wnt3	Fzd1
1938	Wnt7b	Fzd1
1939	Myoc	Fzd1
1940	Wnt1	Fzd1
1941	Wnt5a	Fzd4
1942	Myoc	Fzd4
1943	Ndp	Fzd4
1944	Wnt5a	Fzd7
1945	Wnt3a	Fzd7
1946	Wnt11	Fzd7
1947	Wnt3	Fzd7
1948	Wnt2	Fzd7
1949	Wnt1	Fzd7
1950	Myoc	Fzd7
1951	Wnt7a	Fzd10
1952	Myoc	Fzd10
1953	Wnt7b	Fzd10
1954	Slit1	Robo1
1955	Ncam1	Robo1
1956	Slit2	Robo1
1957	Ncam1	Robo3
1958	Rspo3	Lgr4
1959	Rspo4	Lgr4
1960	Rspo1	Lgr4
1961	Rspo2	Lgr4
1962	Ndp	Lgr4
1963	Ngf	Sorcs3
1964	Ngf	Kidins220
1965	Ngf	Maged1
1966	Nxph2	Nrxn1
1967	Nxph3	Nrxn1
1968	Sytl3	Nrxn1
1969	Rph3a	Nrxn1
1970	Nlgn2	Nrxn1
1971	Nxph1	Nrxn1
1972	Nlgn1	Nrxn1
1973	Nlgn3	Nrxn1
1974	Nlgn3	Nrxn3
1975	Nxph3	Nrxn3
1976	Nlgn1	Nrxn3
1977	Nlgn2	Nrxn3
1978	Nxph1	Nrxn3
1979	Nlgn1	Nrxn2
1980	Nlgn3	Nrxn2
1981	Nxph1	Nrxn2
1982	Nxph3	Nrxn2
1983	Nlgn2	Nrxn2
1984	Nms	Nmur1
1985	Nmu	Nmur1
1986	Nmu	Nmur2
1987	Nms	Nmur2
1988	Npw	Npbwr1
1989	Npb	Npbwr1
1990	Npvf	Npffr1
1991	Npff	Npffr1
1992	Nppc	Npr3
1993	Nppa	Npr3
1994	Ostn	Npr3
1995	Vip	Npr3
1996	Nppb	Npr3
1997	Nppb	Npr1
1998	Nppa	Npr1
1999	Nppc	Npr2
[truncated: 175 more rows]
