# Supplementary material for: Adventitial Cell Atlas of wt (Wild Type) and ApoE (Apolipoprotein E)-Deficient Mice Defined by Single-Cell RNA Sequencing
Source: Arterioscler Thromb Vasc Biol. 2019 Apr 4;39(6):1055–71. doi: 10.1161/ATVBAHA.119.312399 (PMC6553510; doi:10.1161/ATVBAHA.119.312399)
Supplement: Supplementary file 3 [file atv-39-1055-s003.xls]

Supplemental Table 1. Markers (top 20 by avg_logFC) for each cluster.
	p_val	avg_logFC	pct.1	pct.2	p_val_adj	cluster	gene
1	0	2.710576234	0.998	0.858	0	1	Cd74
2	0	2.452895229	0.997	0.567	0	1	H2-Aa
3	0	2.349687305	0.997	0.636	0	1	H2-Ab1
4	0	2.307053283	0.994	0.386	0	1	H2-Eb1
5	0	2.232891467	0.978	0.23	0	1	Cd79a
6	0	2.124501928	0.905	0.156	0	1	H2-DMb2
7	0	1.866578469	0.867	0.267	0	1	Cd83
8	0	1.750705191	0.791	0.169	0	1	Ly6d
9	0	1.672218631	0.727	0.145	0	1	Mef2c
10	0	1.650924488	0.707	0.098	0	1	H2-Ob
11	0	1.641965855	0.684	0.078	0	1	Ms4a1
12	0	1.639059106	0.63	0.075	0	1	Fcmr
13	0	1.515152235	0.778	0.189	0	1	H2-DMa
14	0	1.464360775	0.647	0.128	0	1	Cd79b
15	0	1.385012954	0.943	0.371	0	1	Ebf1
16	0	1.377232344	0.836	0.278	0	1	Ccr7
17	0	1.359666888	0.54	0.062	0	1	H2-Oa
18	0	1.217450943	0.887	0.563	0	1	Serp1
19	8.04E-258	1.209516673	0.477	0.082	1.17E-253	1	Hvcn1
20	9.21E-233	1.234873621	0.629	0.207	1.34E-228	1	Gm8369
21	0	1.7881506	0.875	0.095	0	2	Cd3d
22	0	1.543293155	0.788	0.083	0	2	Cd3g
23	0	1.414026669	0.577	0.035	0	2	Lef1
24	0	1.374920243	0.571	0.048	0	2	Cd28
25	0	1.368464252	0.709	0.089	0	2	Lat
26	0	1.25454451	0.587	0.042	0	2	Cd3e
27	0	1.243469059	0.675	0.11	0	2	Ms4a4b
28	2.15E-304	0.973373098	0.404	0.022	3.13E-300	2	Tcf7
29	3.20E-303	1.148303514	0.592	0.087	4.64E-299	2	Lck
30	8.53E-251	0.976264657	0.448	0.052	1.24E-246	2	Itk
31	1.98E-250	1.158302488	0.883	0.455	2.88E-246	2	Saraf
32	2.71E-247	1.180836368	0.317	0.014	3.93E-243	2	Dapl1
33	7.16E-237	1.190489027	0.84	0.332	1.04E-232	2	Gimap6
34	1.37E-230	1.168867732	0.612	0.145	1.98E-226	2	Gramd3
35	3.02E-220	1.033907485	0.594	0.134	4.38E-216	2	Ms4a6b
36	6.86E-218	1.171886886	0.327	0.025	9.97E-214	2	Cd8b1
37	9.65E-203	1.068759739	0.437	0.072	1.40E-198	2	Dusp10
38	1.78E-201	1.070292734	0.921	0.564	2.58E-197	2	Vps37b
39	2.31E-185	1.126459924	0.531	0.14	3.35E-181	2	Rgs10
40	3.59E-185	0.993586963	0.591	0.158	5.21E-181	2	Gimap4
41	0	2.480457226	0.965	0.39	0	3	Col3a1
42	0	2.479569244	0.997	0.345	0	3	Col1a2
43	0	2.456745697	0.998	0.889	0	3	Gsn
44	0	2.444148716	1	0.796	0	3	Dcn
45	0	2.42820663	0.947	0.177	0	3	Col1a1
46	0	2.391422835	0.989	0.397	0	3	Igfbp7
47	0	2.375968186	0.941	0.211	0	3	Lum
48	0	2.325362619	0.974	0.309	0	3	Bgn
49	0	2.224081125	0.91	0.166	0	3	Cfh
50	0	2.222169603	0.998	0.592	0	3	Sparc
51	0	2.092985024	0.966	0.303	0	3	Serpinf1
52	0	2.087111375	0.883	0.177	0	3	Fbln1
53	0	1.96239999	0.987	0.29	0	3	Serpinh1
54	0	1.95738879	0.913	0.25	0	3	Pcolce
55	0	1.88718694	0.916	0.171	0	3	Rbp1
56	0	1.867035013	0.981	0.335	0	3	Serping1
57	4.27E-296	2.106732482	1	0.78	6.20E-292	3	Cst3
58	1.72E-288	2.917255195	0.977	0.617	2.50E-284	3	Mgp
59	3.58E-272	2.386028167	0.735	0.179	5.19E-268	3	Mfap4
60	1.37E-229	2.128794112	0.802	0.292	1.99E-225	3	Gpx3
61	0	3.002023724	0.971	0.347	0	4	Il1b
62	0	2.938705846	0.989	0.751	0	4	Cxcl2
63	0	2.778377081	0.955	0.203	0	4	Irg1
64	0	2.654672055	0.976	0.461	0	4	Slpi
65	0	2.558185483	0.956	0.217	0	4	Il1r2
66	0	2.543341217	0.948	0.223	0	4	Slc7a11
67	0	2.429585824	0.837	0.134	0	4	Hcar2
68	0	2.371193044	0.921	0.313	0	4	Cd14
69	0	2.336993012	0.882	0.144	0	4	Lrg1
70	0	2.297977831	0.922	0.292	0	4	Ccl6
71	0	2.254754293	0.934	0.245	0	4	Clec4e
72	0	2.251606196	0.945	0.201	0	4	Clec4d
73	0	2.20286976	0.921	0.139	0	4	Hdc
74	0	2.192168621	0.973	0.391	0	4	Msrb1
75	0	2.185818725	0.955	0.278	0	4	Lmnb1
76	1.55E-297	2.930296248	0.837	0.26	2.25E-293	4	Ifitm1
77	2.30E-294	2.775297888	0.906	0.385	3.34E-290	4	G0s2
78	1.06E-289	2.67786601	0.976	0.78	1.53E-285	4	Retnlg
79	1.50E-263	3.081118303	0.9	0.413	2.18E-259	4	Wfdc17
80	1.81E-250	2.137803504	0.679	0.153	2.63E-246	4	Ccrl2
81	0	2.155705231	0.935	0.179	0	5	Ugdh
82	0	2.066023462	0.977	0.195	0	5	Fstl1
83	0	1.999092966	0.959	0.083	0	5	Ackr3
84	0	1.872290469	0.966	0.182	0	5	Col14a1
85	0	1.824114982	0.966	0.174	0	5	Pcolce2
86	1.58E-297	2.049468263	0.984	0.267	2.30E-293	5	Ly6c1
87	7.41E-292	2.741386574	0.959	0.237	1.08E-287	5	Igfbp5
88	1.52E-286	2.055431427	0.752	0.103	2.21E-282	5	Has1
89	5.46E-278	2.262611915	0.979	0.301	7.93E-274	5	Fn1
90	1.42E-259	2.120939708	0.997	0.344	2.06E-255	5	Clec3b
91	1.61E-256	1.84413415	0.979	0.31	2.34E-252	5	Ecm1
92	1.00E-233	2.280582646	1	0.524	1.45E-229	5	Mfap5
93	9.89E-231	1.89539235	1	0.498	1.44E-226	5	Ly6a
94	3.92E-212	2.101551808	0.959	0.404	5.69E-208	5	Igfbp6
95	5.28E-203	2.733485388	0.997	0.761	7.66E-199	5	Pi16
96	1.41E-185	2.036997996	0.943	0.38	2.05E-181	5	Mt2
97	4.95E-180	2.048719575	0.806	0.214	7.19E-176	5	Tnfaip6
98	9.30E-179	1.850236973	0.791	0.202	1.35E-174	5	Sfrp4
99	5.65E-153	2.00631223	0.798	0.248	8.20E-149	5	Cxcl1
100	2.93E-57	2.114827396	0.633	0.303	4.26E-53	5	Ccl2
101	0	2.722215332	0.825	0.048	0	6	Gzmb
102	0	2.169860109	0.538	0.012	0	6	Klra8
103	0	2.097241253	0.793	0.032	0	6	Klre1
104	0	1.958894967	0.562	0.019	0	6	Klra7
105	0	1.872894002	0.769	0.039	0	6	Klrk1
106	0	1.78158862	0.673	0.014	0	6	Klrb1c
107	9.77E-297	1.916621382	0.781	0.076	1.42E-292	6	Klrd1
108	5.59E-293	2.051662948	0.438	0.014	8.12E-289	6	Klra4
109	9.73E-271	1.697003941	0.645	0.051	1.41E-266	6	Serpinb6b
110	4.10E-270	1.554807552	0.741	0.073	5.95E-266	6	Il2rb
111	6.08E-266	1.603143297	0.741	0.075	8.84E-262	6	Ctsw
112	2.48E-244	3.894154548	0.948	0.2	3.61E-240	6	Gzma
113	1.78E-242	2.993006949	0.996	0.245	2.58E-238	6	Nkg7
114	5.22E-226	2.511519158	0.645	0.066	7.57E-222	6	Xcl1
115	4.08E-217	2.892351044	0.996	0.298	5.92E-213	6	AW112010
116	1.55E-196	2.175674382	0.896	0.203	2.25E-192	6	Irf8
117	6.67E-157	3.283317658	0.996	0.619	9.68E-153	6	Ccl5
118	2.74E-148	1.552618202	0.793	0.177	3.97E-144	6	Ms4a4b
119	4.27E-134	1.725172464	0.896	0.303	6.20E-130	6	Id2
120	1.03E-107	1.859777902	0.936	0.494	1.50E-103	6	Ccl4
121	0	2.23082284	0.928	0.072	0	7	Ms4a6c
122	0	1.422402321	0.871	0.08	0	7	Pld4
123	3.65E-284	1.861386675	0.884	0.109	5.31E-280	7	Ccl9
124	1.45E-229	1.792665311	0.936	0.169	2.11E-225	7	S100a4
125	5.22E-192	1.378764979	0.908	0.175	7.58E-188	7	Cybb
126	4.64E-188	1.393262865	0.835	0.147	6.74E-184	7	Ctsc
127	2.02E-187	1.388216586	0.948	0.194	2.94E-183	7	Lst1
128	3.60E-171	1.514033925	0.799	0.149	5.23E-167	7	Ms4a4c
129	1.10E-169	2.109510757	0.988	0.397	1.59E-165	7	Lgals3
130	1.07E-165	1.567071082	0.823	0.161	1.56E-161	7	Gngt2
131	3.09E-163	1.871980243	0.984	0.402	4.48E-159	7	Ctss
132	1.15E-144	1.704178171	0.992	0.659	1.67E-140	7	Psap
133	5.65E-141	2.637936588	1	0.803	8.20E-137	7	Lyz2
134	9.02E-138	1.337340152	0.876	0.263	1.31E-133	7	Smpdl3a
135	2.62E-136	2.048916666	0.992	0.636	3.81E-132	7	Plac8
136	9.04E-126	1.453315918	0.996	0.682	1.31E-121	7	Ifitm3
137	7.22E-122	1.361781663	0.98	0.573	1.05E-117	7	Gpx1
138	1.04E-88	1.594231362	0.811	0.322	1.51E-84	7	Ly6c2
139	7.57E-77	1.43469411	0.807	0.294	1.10E-72	7	Hmox1
140	4.68E-66	1.524588127	0.751	0.315	6.80E-62	7	Chil3
141	3.32E-307	2.051215112	0.958	0.098	4.82E-303	8	Cd177
142	3.65E-281	1.567099455	0.885	0.078	5.30E-277	8	Ly6g
143	4.30E-257	1.738032147	0.817	0.076	6.24E-253	8	5430421N21Rik
144	3.12E-219	2.686602226	0.995	0.19	4.53E-215	8	Ifitm6
145	8.15E-212	1.661183126	0.921	0.128	1.18E-207	8	Mmp9
146	2.19E-156	1.930423954	0.853	0.157	3.18E-152	8	Mmp8
147	3.85E-156	2.388237252	1	0.315	5.60E-152	8	Wfdc21
148	5.51E-152	3.485478756	0.99	0.362	8.00E-148	8	Ltf
149	2.61E-138	2.862628805	1	0.457	3.78E-134	8	Lcn2
150	3.66E-127	2.168199284	1	0.486	5.32E-123	8	Pglyrp1
151	2.06E-126	2.346555682	0.937	0.313	3.00E-122	8	Chil3
152	8.00E-121	3.469429055	1	0.731	1.16E-116	8	Camp
153	3.39E-120	3.512213875	1	0.832	4.92E-116	8	Ngp
154	4.60E-120	1.48518907	0.995	0.329	6.68E-116	8	Hp
155	4.21E-118	2.64525994	1	0.932	6.11E-114	8	S100a8
156	9.97E-118	2.454995063	1	0.905	1.45E-113	8	S100a9
157	3.24E-114	1.746316913	0.995	0.499	4.71E-110	8	Anxa1
158	1.85E-108	1.540844503	1	0.57	2.68E-104	8	Prdx5
159	7.91E-99	1.802695788	1	0.805	1.15E-94	8	Lyz2
160	1.56E-85	1.8006506	1	0.796	2.26E-81	8	Retnlg
161	0	2.637640046	0.952	0.054	0	9	Alas2
162	0	2.09534199	0.862	0.027	0	9	Snca
163	4.39E-286	1.676083602	0.75	0.053	6.38E-282	9	Bpgm
164	1.74E-222	1.77536545	0.941	0.146	2.53E-218	9	Ube2l6
165	1.75E-198	1.586940626	0.41	0.018	2.54E-194	9	Gypa
166	2.36E-178	1.125692689	0.633	0.063	3.42E-174	9	Fech
167	1.57E-153	0.987412487	0.287	0.011	2.28E-149	9	Slc4a1
168	7.36E-131	1.056557331	0.782	0.137	1.07E-126	9	Fam220a
169	7.30E-120	4.611963609	0.995	0.733	1.06E-115	9	Hbb-bt
170	1.38E-118	4.570922847	1	0.993	2.01E-114	9	Hbb-bs
171	1.77E-118	5.020238506	1	0.862	2.57E-114	9	Hba-a2
172	4.38E-118	5.025096447	1	0.918	6.36E-114	9	Hba-a1
173	1.15E-90	0.762164691	0.404	0.047	1.67E-86	9	Slc25a37
174	4.46E-87	0.697052323	0.537	0.087	6.48E-83	9	Isg20
175	4.37E-79	1.420482135	0.798	0.274	6.34E-75	9	Mkrn1
176	1.65E-69	0.737979562	0.335	0.042	2.40E-65	9	Fam213a
177	2.95E-66	0.762314342	0.362	0.052	4.29E-62	9	Rsad2
178	3.66E-51	1.85036287	0.404	0.084	5.31E-47	9	Car2
179	1.58E-06	0.883036128	0.537	0.388	0.022909371	9	Prdx2
180	2.74E-05	0.871201751	0.644	0.59	0.397836454	9	Gpx1
181	6.98E-184	1.672105357	0.5	0.027	1.01E-179	10	2810417H13Rik
182	4.03E-143	1.245940126	0.421	0.025	5.85E-139	10	Rrm2
183	4.45E-113	2.242538416	0.564	0.065	6.46E-109	10	Hist1h2ap
184	3.22E-77	1.658343325	0.421	0.052	4.67E-73	10	Tifa
185	5.82E-72	1.278964003	0.407	0.051	8.45E-68	10	Pafah1b3
186	6.14E-68	2.251738222	0.45	0.069	8.92E-64	10	Vpreb3
187	2.45E-60	2.007844143	0.65	0.175	3.56E-56	10	Stmn1
188	2.61E-45	1.209840375	0.8	0.323	3.78E-41	10	Cks2
189	5.07E-44	1.290318287	0.45	0.096	7.36E-40	10	Atp1b1
190	7.01E-38	1.274910671	0.329	0.062	1.02E-33	10	Sox4
191	3.20E-32	1.280086323	0.421	0.114	4.65E-28	10	Chchd10
192	1.02E-29	1.216819948	0.9	0.721	1.48E-25	10	H2afz
193	5.03E-27	1.281184755	0.85	0.688	7.31E-23	10	Hmgb2
194	5.21E-26	1.342813302	0.764	0.484	7.57E-22	10	Hmgn2
195	3.55E-21	1.655272783	0.536	0.226	5.15E-17	10	Dnajc7
196	1.69E-16	1.251024038	0.5	0.249	2.45E-12	10	Cd79b
197	2.13E-06	1.235647318	0.493	0.318	0.03089571	10	Ly6d
198	5.32E-05	1.634807052	0.471	0.332	0.771804909	10	Chil3
199	9.93E-05	1.766843464	0.807	0.739	1	10	Camp
200	0.000848661	1.513723064	0.85	0.838	1	10	Ngp
201	6.80E-134	1.204730107	0.789	0.083	9.88E-130	11	A530040E14Rik
202	1.67E-133	1.35049616	0.807	0.089	2.42E-129	11	AC125149.3
203	4.45E-133	0.871466868	0.316	0.011	6.46E-129	11	Dnase1l3
204	1.62E-78	1.464216357	0.807	0.165	2.36E-74	11	Mzb1
205	4.41E-67	1.22999519	0.868	0.213	6.41E-63	11	Ms4a1
206	3.30E-56	1.147259065	0.93	0.309	4.80E-52	11	Ly6d
207	3.14E-53	1.136668038	0.877	0.278	4.56E-49	11	Napsa
208	2.09E-51	0.968686425	0.86	0.243	3.03E-47	11	Cd79b
209	5.48E-49	0.970661363	0.772	0.222	7.96E-45	11	Dnajc7
210	1.18E-48	1.201688034	0.991	0.645	1.71E-44	11	Plac8
211	1.67E-46	1.112466704	0.965	0.403	2.42E-42	11	Cd83
212	1.79E-42	1.008487462	0.982	0.402	2.60E-38	11	Cd79a
213	1.15E-35	0.968406738	0.991	0.526	1.67E-31	11	H2-Eb1
214	2.93E-35	0.890504114	0.921	0.481	4.26E-31	11	Cd37
215	2.57E-31	1.295856546	0.816	0.416	3.73E-27	11	Atf3
216	4.18E-31	0.944696239	0.991	0.666	6.07E-27	11	H2-Aa
217	5.09E-30	0.883571321	0.763	0.301	7.40E-26	11	Cd2
218	1.13E-27	1.222816933	0.728	0.331	1.64E-23	11	Odc1
219	1.61E-27	0.927677437	1	0.89	2.34E-23	11	Cd74
220	1.50E-19	0.868703154	0.974	0.848	2.17E-15	11	Klf2
221	0	1.580805919	0.455	0.003	0	12	Arg1
222	0	1.388713355	0.518	0.005	0	12	Il1rl1
223	0	1.280691405	0.445	0.004	0	12	Rnf128
224	8.91E-301	1.865716405	0.391	0.004	1.29E-296	12	Csf2
225	6.09E-221	1.841224991	0.718	0.041	8.85E-217	12	Gata3
226	1.77E-213	1.85580636	0.536	0.021	2.57E-209	12	Areg
227	6.77E-188	1.490832414	0.582	0.029	9.83E-184	12	Klrg1
228	1.19E-119	1.307138454	0.464	0.031	1.73E-115	12	Cxcr6
229	9.43E-108	1.638416798	0.736	0.102	1.37E-103	12	Tnfrsf18
230	6.21E-92	1.992438577	0.773	0.145	9.02E-88	12	Rora
231	5.87E-79	1.803347038	0.773	0.155	8.53E-75	12	Ctla2a
232	1.02E-71	1.433939785	0.627	0.111	1.48E-67	12	Furin
233	6.91E-63	1.378771298	0.664	0.143	1.00E-58	12	Nrip1
234	2.26E-57	2.051917964	0.964	0.492	3.28E-53	12	Rgs2
235	1.25E-55	1.883092999	0.864	0.32	1.82E-51	12	Id2
236	4.79E-43	1.439017978	0.8	0.341	6.95E-39	12	Nfkb1
237	9.36E-42	1.383405218	0.736	0.274	1.36E-37	12	Lmo4
238	3.42E-36	1.565482328	0.736	0.301	4.96E-32	12	Hilpda
239	7.69E-30	1.584768031	0.782	0.386	1.12E-25	12	Rgcc
240	5.54E-26	1.337725138	0.636	0.283	8.05E-22	12	Lmna
241	0	1.607990804	0.64	0.011	0	13	Actn2
242	4.85E-280	1.745378478	0.413	0.004	7.04E-276	13	Cd163l1
243	7.65E-240	2.087913981	0.387	0.005	1.11E-235	13	Il17a
244	2.32E-234	1.889436678	0.76	0.029	3.37E-230	13	Cxcr6
245	7.22E-133	1.29436258	0.36	0.01	1.05E-128	13	Pdcd1
246	2.56E-91	2.329028786	0.8	0.108	3.71E-87	13	Tmem176a
247	3.65E-88	2.19929106	0.88	0.139	5.30E-84	13	Tmem176b
248	6.18E-82	2.156528671	0.96	0.192	8.97E-78	13	Cd3g
249	5.50E-80	2.132786377	0.96	0.194	7.99E-76	13	S100a4
250	6.08E-75	1.468721718	0.813	0.125	8.82E-71	13	Cd3e
251	1.39E-61	1.722481459	0.707	0.123	2.02E-57	13	Ramp1
252	6.33E-53	1.455000654	0.827	0.186	9.18E-49	13	Lat
253	6.91E-52	1.504947344	0.88	0.218	1.00E-47	13	Cd3d
254	7.08E-42	1.527461831	0.787	0.222	1.03E-37	13	Thy1
255	9.29E-36	1.302970782	0.627	0.151	1.35E-31	13	Rora
256	6.15E-35	1.284543251	0.6	0.134	8.93E-31	13	Bcl2a1d
257	1.06E-32	1.273083946	0.747	0.239	1.53E-28	13	Cd82
258	1.16E-31	1.64860575	0.453	0.084	1.68E-27	13	Ramp3
259	1.47E-31	1.398152714	0.507	0.11	2.13E-27	13	Pxdc1
260	5.08E-27	1.29406654	0.973	0.626	7.37E-23	13	Lgals1
261	0	2.124080989	0.783	0.007	0	14	Mgl2
262	5.28E-270	2.206675105	0.58	0.011	7.67E-266	14	Folr2
263	5.53E-265	3.657426519	0.899	0.036	8.02E-261	14	C1qc
264	9.59E-182	3.890700849	0.899	0.059	1.39E-177	14	C1qa
265	1.33E-180	3.333586848	0.797	0.044	1.94E-176	14	Pf4
266	6.31E-167	3.869436161	0.928	0.071	9.17E-163	14	C1qb
267	5.03E-164	2.320212752	0.42	0.01	7.31E-160	14	Ccl12
268	6.70E-147	1.84924062	0.812	0.057	9.73E-143	14	Csf1r
269	1.24E-102	2.024312209	0.652	0.053	1.79E-98	14	F13a1
270	5.84E-86	1.890653985	0.884	0.125	8.47E-82	14	Trf
271	3.01E-80	2.209191549	0.87	0.136	4.36E-76	14	Ccl9
272	2.42E-49	2.013397391	0.609	0.098	3.51E-45	14	Cxcl10
273	4.43E-36	1.869833705	0.957	0.508	6.43E-32	14	Ctsb
274	1.72E-35	2.180433541	0.884	0.383	2.49E-31	14	Sepp1
275	6.99E-34	1.977367864	0.87	0.32	1.01E-29	14	Ccl2
276	5.92E-29	2.445571791	0.29	0.035	8.60E-25	14	Retnla
277	8.07E-26	2.352707183	0.768	0.297	1.17E-21	14	Ccl7
278	3.84E-23	2.016691654	0.754	0.312	5.58E-19	14	Hmox1
279	1.94E-21	2.645622545	0.87	0.51	2.82E-17	14	Ccl4
280	8.98E-15	2.989286986	0.594	0.281	1.30E-10	14	Apoe
281	1.82E-278	2.013296583	0.788	0.022	2.64E-274	15	Tinagl1
282	8.96E-276	1.9019317	0.424	0.004	1.30E-271	15	Cldn5
283	1.94E-236	1.851996201	0.424	0.006	2.81E-232	15	Myh11
284	5.12E-176	2.091910073	0.803	0.044	7.44E-172	15	Cav1
285	7.19E-123	2.587512562	0.758	0.057	1.04E-118	15	Clu
286	3.24E-111	3.206097971	0.5	0.026	4.71E-107	15	Tagln
287	2.89E-86	2.856926687	0.939	0.154	4.20E-82	15	Tm4sf1
288	3.59E-86	1.940234504	0.591	0.05	5.22E-82	15	Sdpr
289	1.56E-82	2.037783123	0.394	0.021	2.26E-78	15	Gm13889
290	2.33E-61	1.968091112	0.697	0.102	3.39E-57	15	Cpe
291	2.00E-53	1.916551121	0.652	0.102	2.91E-49	15	Tpm1
292	6.80E-51	3.258652661	0.636	0.103	9.87E-47	15	Fabp4
293	2.80E-48	2.097461262	0.818	0.188	4.06E-44	15	Tsc22d1
294	4.34E-48	1.904509713	0.636	0.108	6.30E-44	15	Pecam1
295	1.50E-46	2.508324072	0.455	0.055	2.17E-42	15	Tpm2
296	2.66E-45	2.828155785	0.485	0.065	3.87E-41	15	Myl9
297	3.54E-44	3.633368595	0.591	0.101	5.15E-40	15	Acta2
298	1.24E-31	1.891043552	0.5	0.095	1.80E-27	15	Mustn1
299	2.05E-25	1.863235786	0.803	0.342	2.97E-21	15	Dstn
300	6.27E-20	3.157624648	0.545	0.169	9.10E-16	15	Cytl1
