# Supplementary material for: Adventitial Cell Atlas of wt (Wild Type) and ApoE (Apolipoprotein E)-Deficient Mice Defined by Single-Cell RNA Sequencing
Source: Arterioscler Thromb Vasc Biol. 2019 Apr 4;39(6):1055–71. doi: 10.1161/ATVBAHA.119.312399 (PMC6553510; doi:10.1161/ATVBAHA.119.312399)
Supplement: Supplementary file 4 [file atv-39-1055-s004.xls]

Supplemental Table 2. Markers (top 20 by avg_logFC) for each non-immune cluster.
	p_val	avg_logFC	pct.1	pct.2	p_val_adj	cluster	gene
1	7.95E-96	1.576469086	0.982	0.869	1.15E-91	Mesen I	Mgp
2	3.63E-76	1.216801245	0.923	0.713	5.27E-72	Mesen I	Cfh
3	6.77E-76	1.058310137	0.998	0.998	9.83E-72	Mesen I	Cst3
4	7.03E-63	1.173420641	0.76	0.332	1.02E-58	Mesen I	Fmo2
5	1.08E-56	0.81762712	0.976	0.952	1.56E-52	Mesen I	Igfbp7
6	1.40E-52	0.835654221	0.897	0.722	2.03E-48	Mesen I	Rbp1
7	5.98E-49	0.894013047	0.891	0.708	8.68E-45	Mesen I	Fbln1
8	2.73E-46	1.243835506	0.75	0.449	3.97E-42	Mesen I	Mfap4
9	2.19E-44	0.929708992	0.518	0.14	3.18E-40	Mesen I	Pdgfrl
10	4.36E-41	0.864215037	0.599	0.209	6.33E-37	Mesen I	Ccl19
11	7.52E-41	0.911711595	0.641	0.259	1.09E-36	Mesen I	Gm2564
12	8.06E-38	0.833096463	0.548	0.193	1.17E-33	Mesen I	Crispld2
13	3.28E-37	1.287916833	0.542	0.223	4.77E-33	Mesen I	Rbp4
14	1.60E-36	1.032915927	0.71	0.418	2.32E-32	Mesen I	Gas6
15	9.86E-34	0.825923414	0.51	0.197	1.43E-29	Mesen I	Clec11a
16	1.84E-30	0.826779483	0.28	0.036	2.67E-26	Mesen I	Adamtsl2
17	1.07E-27	0.848448064	0.631	0.38	1.55E-23	Mesen I	Smoc2
18	2.86E-26	0.862730321	0.609	0.358	4.16E-22	Mesen I	Tgfbi
19	1.52E-16	1.17909135	0.296	0.112	2.21E-12	Mesen I	Wisp2
20	1.22E-10	0.821143695	0.496	0.385	1.77E-06	Mesen I	Apoe
21	1.87E-112	1.459587792	0.984	0.517	2.72E-108	Mesen II	Fn1
22	6.31E-102	1.185439352	0.975	0.487	9.16E-98	Mesen II	Ly6c1
23	2.74E-91	1.191648791	0.88	0.305	3.98E-87	Mesen II	Anxa3
24	7.14E-90	1.627125122	0.993	0.919	1.04E-85	Mesen II	Pi16
25	7.84E-88	1.169546265	0.84	0.264	1.14E-83	Mesen II	Cd248
26	1.08E-87	1.153420103	0.847	0.266	1.57E-83	Mesen II	Pcsk6
27	4.67E-85	1.066555351	0.903	0.389	6.78E-81	Mesen II	Gfpt2
28	7.01E-85	1.158815792	0.711	0.125	1.02E-80	Mesen II	Procr
29	3.26E-80	1.332968784	0.883	0.446	4.74E-76	Mesen II	Ugdh
30	1.12E-74	1.091928184	0.562	0.06	1.62E-70	Mesen II	Pla1a
31	1.88E-72	1.170830916	0.946	0.633	2.74E-68	Mesen II	Igfbp6
32	5.77E-66	1.013245031	0.799	0.312	8.38E-62	Mesen II	Prss23
33	1.79E-65	1.069277218	0.844	0.434	2.59E-61	Mesen II	Fbn1
34	6.07E-64	1.044157131	0.806	0.347	8.81E-60	Mesen II	Marcks
35	1.69E-61	1.234107383	0.546	0.092	2.45E-57	Mesen II	Smpd3
36	1.38E-55	1.268717183	0.883	0.54	2.01E-51	Mesen II	Igfbp5
37	4.20E-49	1.1536069	0.718	0.28	6.10E-45	Mesen II	Has1
38	2.56E-24	1.329221174	0.673	0.391	3.71E-20	Mesen II	Ccl7
39	5.26E-18	1.022304187	0.388	0.16	7.64E-14	Mesen II	Ptx3
40	5.06E-17	1.240752016	0.609	0.38	7.34E-13	Mesen II	Ccl2
41	9.94E-39	1.313756829	0.851	0.149	1.44E-34	Mesen III	Steap4
42	3.51E-33	1.357963242	0.979	0.232	5.10E-29	Mesen III	Sparcl1
43	3.89E-33	2.228016017	0.957	0.345	5.64E-29	Mesen III	Ccl11
44	5.56E-31	1.374479979	0.532	0.065	8.07E-27	Mesen III	Nmb
45	1.03E-26	1.708010366	0.936	0.373	1.50E-22	Mesen III	Lpl
46	1.37E-26	1.479782102	0.34	0.027	1.98E-22	Mesen III	Cxcl14
47	2.76E-26	1.035088398	0.787	0.196	4.01E-22	Mesen III	Gpm6b
48	6.77E-25	1.225884891	0.957	0.408	9.83E-21	Mesen III	Srpx
49	8.05E-25	1.242049326	0.915	0.314	1.17E-20	Mesen III	Cp
50	6.74E-24	1.547471425	0.894	0.304	9.78E-20	Mesen III	Penk
51	3.84E-22	1.223030264	0.936	0.409	5.57E-18	Mesen III	Col4a1
52	1.72E-21	1.070867174	0.66	0.15	2.50E-17	Mesen III	Vwa1
53	1.83E-21	1.213878356	0.851	0.309	2.66E-17	Mesen III	AW112010
54	3.05E-21	1.12251793	0.83	0.265	4.43E-17	Mesen III	Ifi205
55	3.51E-21	1.184691638	0.83	0.261	5.09E-17	Mesen III	Tmem176b
56	8.55E-21	1.225931907	0.851	0.27	1.24E-16	Mesen III	Col15a1
57	3.01E-18	1.030137447	1	0.704	4.38E-14	Mesen III	Dpep1
58	3.96E-12	2.655986281	0.681	0.272	5.76E-08	Mesen III	Apod
59	6.88E-12	1.145012366	0.596	0.204	9.99E-08	Mesen III	Thbs1
60	7.25E-10	1.007845955	0.447	0.143	1.05E-05	Mesen III	Trf
61	2.63E-170	2.446524041	0.778	0.002	3.81E-166	Adv-EC	Cldn5
62	1.38E-144	2.044638641	0.806	0.009	2.01E-140	Adv-EC	Egfl7
63	4.50E-135	1.831191978	0.778	0.01	6.53E-131	Adv-EC	Mmrn2
64	1.94E-116	1.90483332	0.611	0.005	2.82E-112	Adv-EC	Vwf
65	2.85E-107	2.287194691	0.889	0.03	4.14E-103	Adv-EC	Tinagl1
66	1.10E-106	1.646702837	0.694	0.013	1.60E-102	Adv-EC	Esam
67	3.88E-104	1.75153327	0.472	0.001	5.64E-100	Adv-EC	Emcn
68	7.15E-90	2.132957312	0.806	0.032	1.04E-85	Adv-EC	Ptprb
69	4.61E-85	1.667849865	0.722	0.025	6.70E-81	Adv-EC	Icam2
70	1.40E-51	2.418607018	0.972	0.138	2.03E-47	Adv-EC	Pecam1
71	2.02E-43	1.92398391	0.361	0.012	2.93E-39	Adv-EC	Gkn3
72	2.07E-37	1.667895152	0.722	0.091	3.01E-33	Adv-EC	Slc9a3r2
73	5.84E-36	2.078722151	0.889	0.171	8.48E-32	Adv-EC	Cav1
74	2.82E-35	2.534551527	0.917	0.181	4.09E-31	Adv-EC	Clu
75	7.04E-32	2.149388849	0.889	0.212	1.02E-27	Adv-EC	Sdpr
76	3.24E-23	2.439638666	0.972	0.541	4.70E-19	Adv-EC	Tm4sf1
77	5.53E-23	1.672506602	0.722	0.158	8.04E-19	Adv-EC	Tgm2
78	6.23E-18	2.987746987	0.611	0.144	9.04E-14	Adv-EC	Fabp4
79	6.34E-15	2.106269871	0.694	0.244	9.21E-11	Adv-EC	Cytl1
80	1.27E-12	1.735525433	0.639	0.218	1.84E-08	Adv-EC	Id1
81	1.85E-111	2.989607888	0.862	0.02	2.69E-107	Mesen IV	Wif1
82	1.34E-52	1.643177489	0.69	0.039	1.94E-48	Mesen IV	Tbx20
83	9.27E-43	1.25713762	0.69	0.05	1.35E-38	Mesen IV	Cox4i2
84	5.53E-39	1.816997645	0.724	0.064	8.04E-35	Mesen IV	Ptn
85	7.23E-25	1.574429615	0.966	0.253	1.05E-20	Mesen IV	Dkk3
86	1.57E-22	1.909572852	0.862	0.187	2.29E-18	Mesen IV	Clu
87	1.15E-18	2.760827336	0.655	0.126	1.67E-14	Mesen IV	1500015O10Rik
88	1.45E-17	1.316273478	0.69	0.141	2.11E-13	Mesen IV	Trf
89	5.56E-17	1.49805338	0.793	0.206	8.07E-13	Mesen IV	Thbs1
90	6.09E-17	1.453793011	0.828	0.249	8.85E-13	Mesen IV	Fxyd6
91	1.09E-15	1.197587995	0.448	0.06	1.59E-11	Mesen IV	Lmcd1
92	4.37E-12	1.071508701	0.828	0.318	6.34E-08	Mesen IV	Aldh1a1
93	2.69E-10	1.526662363	0.862	0.577	3.90E-06	Mesen IV	Prelp
94	1.01E-09	1.73129653	0.379	0.073	1.46E-05	Mesen IV	Myoc
95	2.06E-08	1.302654908	0.379	0.088	0.000298394	Mesen IV	Meox1
96	4.70E-07	3.058946622	0.621	0.249	0.006830827	Mesen IV	Cytl1
97	1.82E-06	1.055726161	0.379	0.108	0.026465206	Mesen IV	Enpp2
98	1.94E-06	1.880871215	0.345	0.096	0.028186016	Mesen IV	Comp
99	1.15E-05	1.175070047	0.966	0.728	0.166970163	Mesen IV	Dbi
100	0.007616501	1.433268191	0.517	0.434	1	Mesen IV	Apoe
101	1.24E-158	2.667627327	1	0.011	1.80E-154	SMC	Myh11
102	9.93E-135	1.847535848	0.708	0.004	1.44E-130	SMC	Pcp4l1
103	1.06E-100	1.866801104	0.5	0.002	1.54E-96	SMC	Cnn1
104	3.74E-70	2.029633233	0.875	0.04	5.44E-66	SMC	Mylk
105	6.38E-60	3.852553728	1	0.076	9.27E-56	SMC	Tagln
106	1.42E-50	2.754157657	0.833	0.056	2.07E-46	SMC	Gm13889
107	1.99E-48	1.736413604	0.833	0.06	2.89E-44	SMC	Lmod1
108	2.09E-45	2.441382068	0.75	0.052	3.04E-41	SMC	Sncg
109	4.40E-33	3.121121717	1	0.182	6.39E-29	SMC	Tpm2
110	1.24E-32	4.213219345	1	0.186	1.80E-28	SMC	Acta2
111	3.96E-29	3.362573644	1	0.22	5.75E-25	SMC	Myl9
112	2.00E-23	2.336459496	1	0.32	2.90E-19	SMC	Tpm1
113	4.34E-23	2.058559111	0.958	0.26	6.30E-19	SMC	Csrp1
114	9.44E-21	2.466779622	0.792	0.146	1.37E-16	SMC	Fabp4
115	7.89E-17	1.903095424	0.958	0.38	1.15E-12	SMC	Flna
116	1.11E-16	1.718214225	1	0.562	1.62E-12	SMC	Cald1
117	1.68E-16	1.79129079	1	0.783	2.44E-12	SMC	Dstn
118	3.45E-16	2.110772105	0.917	0.359	5.01E-12	SMC	Mustn1
119	4.71E-16	2.126124424	0.708	0.154	6.84E-12	SMC	Rrad
120	5.72E-14	1.80593943	1	0.452	8.30E-10	SMC	Tsc22d1
