# Supplementary material for: Adventitial Cell Atlas of wt (Wild Type) and ApoE (Apolipoprotein E)-Deficient Mice Defined by Single-Cell RNA Sequencing
Source: Arterioscler Thromb Vasc Biol. 2019 Apr 4;39(6):1055–71. doi: 10.1161/ATVBAHA.119.312399 (PMC6553510; doi:10.1161/ATVBAHA.119.312399)
Supplement: Supplementary file 5 [file atv-39-1055-s005.xls]

	Supplementary Table 4. Top 50 ligand_receptor pairs between each ligand cell type and receptor cell type.
	2_2	2_1	2_Mesen II	2_Mesen I	2_14	2_9	2_6	2_SMC	2_10	2_Mesen IV	2_7	2_4	2_Mesen III	2_8	2_12	2_11	2_13	2_Adv-EC	1_2	1_1	1_Mesen II	1_Mesen I	1_14	1_9	1_6	1_SMC	1_10	1_Mesen IV	1_7	1_4	1_Mesen III	1_8	1_12	1_11	1_13	1_Adv-EC	Mesen II_2	Mesen II_1	Mesen II_Mesen II	Mesen II_Mesen I	Mesen II_14	Mesen II_9	Mesen II_6	Mesen II_SMC	Mesen II_10	Mesen II_Mesen IV	Mesen II_7	Mesen II_4	Mesen II_Mesen III
1	B2m_Cd3d	Calm1_Sell	Calr_Lrp1	Calr_Lrp1	B2m_Hfe	B2m_Tfrc	B2m_Klrd1	Calm1_Mylk	B2m_Klrd1	Ccl5_Sdc4	Calm1_Sell	Ccl5_Ccr1	B2m_Hfe	Ccl5_Ccr1	B2m_Cd3g	Calm1_Sell	B2m_Cd3g	Gnai2_Cav1	B2m_Cd3d	Calm1_Sell	Apoe_Lrp1	Apoe_Lrp1	B2m_Hfe	B2m_Tfrc	B2m_Klrd1	Calm1_Mylk	B2m_Klrd1	Apoe_Lrp1	Calm1_Sell	Gnai2_C5ar1	B2m_Hfe	Gnai2_C5ar1	B2m_Cd3g	Calm1_Sell	B2m_Cd3g	Gnai2_Cav1	B2m_Cd3d	Fn1_Cd79a	C3_Cd81	C3_Cd81	Fn1_C5ar1	App_Cd74	B2m_Klrd1	C3_Cd81	Fn1_Cd79a	C3_Cd81	Fn1_Plaur	Fn1_C5ar1	C3_Cd81
2	B2m_Cd3g	Calm2_Sell	Psap_Lrp1	Psap_Lrp1	Gnai2_C5ar1	B2m_Cd3d	B2m_Klrc1	Calm2_Mylk	B2m_Cd3d	Calr_Lrp1	Selplg_Itgb2	Gnai2_C5ar1	Calr_Lrp1	Gnai2_C5ar1	Calm1_Kcnn4	Calm2_Sell	B2m_Cd3d	Gnai2_S1pr1	B2m_Cd3g	Calm2_Sell	Calr_Lrp1	Calr_Lrp1	Gnai2_C5ar1	B2m_Cd3d	B2m_Klrc1	Calm2_Mylk	B2m_Cd3d	Calr_Lrp1	Calm2_Sell	Ccl5_Ccr1	Apoe_Lrp1	Gnai2_Fpr1	B2m_Cd3d	Calm2_Sell	B2m_Cd3d	Tgfb1_Cav1	B2m_Cd3g	App_Cd74	Psap_Lrp1	Gpc3_Cd81	App_Cd74	C3_Cd81	Cyr61_Itgb2	Col1a2_Itgb1	App_Cd74	Gpc3_Cd81	Col1a2_Cd44	Fn1_Plaur	Fn1_Sdc2
3	B2m_Cd247	Ccl5_Sdc4	Apoe_Lrp1	Apoe_Lrp1	Ccl5_Sdc4	Calm1_Kcnn4	B2m_Cd247	Gnai2_Cav1	Calm1_Sell	Psap_Lrp1	Pkm_Cd44	Calm1_Sell	Psap_Lrp1	Gnai2_Fpr1	B2m_Cd3d	Selplg_Sell	B2m_Cd247	Selplg_Esam	B2m_Cd247	Fn1_Cd79a	Psap_Lrp1	Psap_Lrp1	Ccl5_Sdc4	B2m_Cd3g	B2m_Cd247	Gnai2_Cav1	B2m_Cd3g	Psap_Lrp1	B2m_Hfe	Calm1_Sell	Calr_Lrp1	Ccl5_Ccr1	Calm1_Kcnn4	Fn1_Cd79a	B2m_Cd247	Gnai2_S1pr1	B2m_Cd247	Fn1_Plaur	C3_Lrp1	Psap_Lrp1	C3_Cd81	Fn1_Cd79a	C3_Itgb2	Timp2_Itgb1	C3_Cd81	Psap_Lrp1	Vim_Cd44	Rarres2_Ccrl2	Gpc3_Cd81
4	B2m_Klrd1	Selplg_Sell	Hsp90b1_Lrp1	Hsp90b1_Lrp1	Pkm_Cd44	B2m_Cd3g	Calm1_Sell	Ccl5_Sdc4	B2m_Cd3g	Apoe_Lrp1	Calm2_Sell	Pkm_Cd44	Apoe_Lrp1	Selplg_Itgb2	Ccl5_Sdc4	Gnai2_S1pr1	Pkm_Cd44	Calm1_Fas	B2m_Klrd1	Btla_Cd79a	Hsp90b1_Lrp1	Hsp90b1_Lrp1	Apoe_Lrp1	Calm1_Kcnn4	Calm1_Sell	Tgfb1_Cav1	Calm1_Sell	Gnai2_F2r	Pkm_Cd44	Calm2_Sell	Psap_Lrp1	Calm1_Sell	Gnas_Ptgir	Btla_Cd79a	Gnai2_F2r	Tgfb1_Eng	App_Cd74	C3_Cd81	Gpc3_Cd81	C3_Lrp1	Gpc3_Cd81	Gpc3_Cd81	B2m_Klrc1	Calm1_Mylk	Col1a2_Cd44	C3_Lrp1	Fn1_Cd44	Col1a2_Cd44	Psap_Lrp1
5	Calm1_Sell	Fn1_Cd79a	Calm1_Ptpra	Ccl5_Sdc4	B2m_Klrd1	Selplg_Itgb2	Selplg_Itgb2	Calm1_Fas	Ccl5_Sdc4	Gnai2_F2r	B2m_Hfe	Ccl4_Ccr1	Calm1_Egfr	Selplg_Itgam	Pkm_Cd44	Fn1_Cd79a	Selplg_Itgb2	Tgfb1_Cav1	Calm1_Sell	Tgfb1_Cxcr4	Tgfb1_Sdc2	B2m_Hfe	B2m_Klrd1	B2m_Klrd1	Calm2_Sell	Calm1_Fas	Calm2_Sell	Hsp90b1_Lrp1	Hsp90b1_Tlr2	Ccl4_Ccr1	Tgfb1_Sdc2	B2m_Cd3d	B2m_Klrd1	Gnai2_S1pr1	Pkm_Cd44	Calm1_Fas	B2m_Klrd1	C3_Cd19	Fn1_Sdc2	Calr_Lrp1	Col1a2_Cd44	Col1a2_Cd36	Col1a2_Itgb1	Col3a1_Itgb1	Fn1_Plaur	Fn1_Sdc2	Col1a1_Cd44	Vim_Cd44	C3_Lrp1
6	Calm2_Sell	Gnai2_S1pr1	Ccl5_Sdc4	B2m_Hfe	Ccl5_Ccr1	Calm1_Sell	Calm2_Sell	Calm1_Pde1a	Calm2_Sell	Calm1_Ptpra	Vim_Cd44	Calm2_Sell	Hsp90aa1_Egfr	Calm1_Sell	Gnas_Ptgir	Calm1_Kcnn4	Gnai2_F2r	Ccl5_Sdc1	Calm2_Sell	Gnai2_S1pr1	Tgfb1_Tgfbr2	Tgfb1_Sdc2	Calr_Lrp1	Calm1_Sell	Tgfb1_Cxcr4	Apoe_Lrp1	B2m_Tfrc	Ccl5_Sdc4	Vim_Cd44	Calm1_Fas	Hsp90b1_Lrp1	Hsp90b1_Tlr2	Pkm_Cd44	Tgfb1_Cxcr4	Vim_Cd44	B2m_Cd3d	Cd34_Sell	Cd34_Sell	Col3a1_Ddr2	Hsp90b1_Lrp1	Gnai2_C5ar1	Col3a1_Mag	Timp2_Itgb1	Fn1_Itgb1	Col1a2_Itgb1	Calr_Lrp1	Col14a1_Cd44	Fn1_Cd44	Calr_Lrp1
7	Selplg_Sell	Icam1_Il2rg	B2m_Hfe	Calm1_Fas	Selplg_Itgb2	B2m_Klrd1	Selplg_Sell	Calm3_Mylk	B2m_Tfrc	B2m_Cd3d	Selplg_Sell	Calm1_Fas	Ltb_Tnfrsf1a	Pkm_Cd44	B2m_Klrd1	Pkm_Cd44	Vim_Cd44	B2m_Cd3d	Gnai2_S1pr1	Apoe_Sorl1	Calm1_Ptpra	Calm1_Fas	Hsp90b1_Tlr2	Calm2_Sell	Gnai2_Ccr5	Calm3_Mylk	Tgfb1_Cxcr4	Tgfb1_Sdc2	Tgfb1_Cxcr4	B2m_Cd3d	Calm1_Egfr	Calm2_Sell	Calr_Itgav	Calm1_Kcnn4	Gnai2_S1pr4	Tgfb1_Acvrl1	Fn1_Itgb7	Calm1_Sell	Calr_Lrp1	Col1a2_Itgb1	Rarres2_Ccrl2	Fn1_Mag	Cd34_Sell	Calm2_Mylk	C3_Cd19	Hsp90b1_Lrp1	Bgn_Tlr2	Col1a1_Cd44	Hsp90b1_Lrp1
8	Gnai2_S1pr1	Tgfb1_Cxcr4	Tgfb1_Sdc2	Calm1_Ptpra	Ccl5_Ccr5	Calm2_Sell	Ccl5_Ccr5	Tgfb1_Cav1	Selplg_Sell	Hsp90b1_Lrp1	Ccl5_Ccr1	B2m_Cd3d	Hsp90b1_Lrp1	B2m_Cd3d	Icam1_Il2rg	Ccl5_Sdc4	Icam1_Il2rg	Icam1_Cav1	B2m_Klrc1	Ccl5_Sdc4	Tgfb1_Tgfbr3	Calm1_Ptpra	Psap_Lrp1	Apoe_Sorl1	B2m_Cd3g	Calm1_Pde1a	Gnai2_S1pr4	Calm1_Ptpra	Gnai2_C5ar1	Pkm_Cd44	Calm2_Egfr	Calm1_Fas	Vim_Cd44	Ly86_Cd180	Fn1_Itgb7	Apoe_Lrp5	Calm1_Sell	Gpc3_Cd81	Hsp90b1_Lrp1	Timp2_Itgb1	Vim_Cd44	Cyr61_Itgb2	Calm1_Sell	Fn1_Itga8	Vim_Cd44	Col1a2_Itgb1	Rarres2_Ccrl2	Col14a1_Cd44	Dcn_Egfr
9	B2m_Klrc1	B2m_Cd3g	Calm1_Egfr	Calm1_Egfr	Calr_Lrp1	B2m_Klrc1	Gnai2_Ccr5	Calm2_Pde1a	B2m_Cd247	B2m_Hfe	Hsp90b1_Tlr2	Vim_Cd44	Ccl5_Sdc4	Calm2_Sell	Vim_Cd44	Icam1_Il2rg	Gnai2_S1pr4	Tgfb1_Eng	Calm1_Kcnn4	B2m_Cd3g	B2m_Hfe	Tgfb1_Tgfbr2	Pkm_Cd44	Tgfb1_Tgfbr2	B2m_Cd3d	Calr_Lrp1	B2m_Cd247	B2m_Cd3d	Col1a2_Cd44	Hsp90b1_Tlr2	Dcn_Egfr	Ccl4_Ccr1	Ccl5_Sdc4	Pkm_Cd44	Col1a2_Cd44	Col1a2_Cd93	Calm2_Sell	Calm2_Sell	Col1a2_Itgb1	Fn1_Sdc2	Fn1_Plaur	C3_Itgb2	Col3a1_Itgb1	Cyr61_Cav1	Timp2_Itgb1	Timp2_Itgb1	Cyr61_Itgb2	C3_Ifitm1	Col1a2_Itgb1
10	Calm1_Kcnn4	Apoe_Sorl1	Hsp90aa1_Egfr	Hsp90aa1_Egfr	Calm1_Abca1	Selplg_Sell	B2m_Cd3g	Calr_Lrp1	Gnai2_S1pr4	Calm1_Fas	Calm1_Fas	Selplg_Sell	Calm2_Egfr	Ccl4_Ccr1	Calr_Itgav	Vim_Cd44	Ccl5_Cxcr3	Ccl5_Ackr4	Gnai2_S1pr4	Calm3_Sell	Calm1_Egfr	Calm1_Egfr	Vim_Cd44	Tgfb1_Sdc2	Gnai2_S1pr4	Ccl5_Sdc4	Fn1_Cd79a	B2m_Hfe	Calm1_Fas	Vim_Cd44	Ltb_Tnfrsf1a	Pkm_Cd44	B2m_Tfrc	Vim_Cd44	Apoe_Sorl1	B2m_Hfe	Cyr61_Itgb2	Fn1_Itgb7	Col1a1_Ddr2	Col3a1_Itgb1	Fn1_Cd44	Col1a1_Cd36	Fn1_Itgb1	Col1a1_Itgb1	Cd34_Sell	App_Cd74	App_Cd74	Bgn_Tlr2	Timp2_Itgb1
11	Selplg_Itgb2	Calm3_Sell	Col3a1_Ddr2	Ltf_Lrp1	Vim_Cd44	Gnai2_Unc5b	B2m_Cd3d	Selplg_Esam	Calm1_Ptpra	Ccl5_Sdc1	Gnai2_C5ar1	Selplg_Itgb2	Tgfb1_Sdc2	Calm1_Fas	B2m_Tfrc	Tgfb1_Cxcr4	Ccl5_Sdc4	Calm1_Insr	Calm1_Fas	B2m_Cd3d	Col3a1_Ddr2	Gnas_Adcy7	Calm1_Abca1	B2m_Klrc1	Calm3_Sell	Psap_Lrp1	Calm1_Ptpra	Calm1_Fas	B2m_Cd3d	Tgfb1_Cxcr4	Hsp90aa1_Egfr	Fn1_Plaur	Tgfb1_Itgav	Calm3_Sell	Gnai2_Igf1r	Gnai2_Ednrb	C3_Itgb2	Gnai2_S1pr1	Timp2_Itgb1	Fn1_Itgb1	C3_C3ar1	C3_Cd19	Col1a1_Itgb1	Gpc3_Cd81	Fn1_Cd44	Cyr61_Itgb5	C3_Itgb2	Gnai2_C5ar1	B2m_Hfe
12	Calm1_Fas	B2m_Cd3d	Calm1_Abca1	Tgfb1_Sdc2	Hsp90b1_Tlr2	Calm1_Hmmr	Calm3_Sell	B2m_Cd3d	Gnai2_S1pr1	Gnas_Adcy7	Selplg_Itgam	Hsp90b1_Tlr2	Dcn_Egfr	Hsp90b1_Tlr2	Calm1_Sell	Calm3_Sell	Ifng_Ifngr1	B2m_Hfe	Tgfb1_Cxcr4	Ly86_Cd180	B2m_Cd3g	Ccl5_Sdc4	Fn1_C5ar1	C3_Cd81	Ccl5_Ccr5	Calm2_Pde1a	Gnai2_S1pr1	Gnas_Adcy7	Apoe_Lrp1	Gnai2_Fpr1	Gnai2_S1pr3	Apoe_Sorl1	Tgfb1_Cxcr4	Fn1_Plaur	Il2_Cd53	Calm1_Insr	Gnai2_S1pr1	Il2_Cd53	Col3a1_Itgb1	Plat_Lrp1	Col1a1_Cd44	Rarres2_Ccrl2	B2m_Cd247	Fbn1_Itgb1	Gpc3_Cd81	Plat_Lrp1	Hsp90b1_Tlr2	Ccl2_Ccr1	Plat_Lrp1
13	Icam1_Il2rg	Calm1_Ptpra	B2m_Cd3g	Ltb_Tnfrsf1a	Calm1_Ptpra	C3_Cd81	Icam1_Itgb2	Col3a1_Itgb1	Selplg_Itgb2	Tgfb1_Sdc2	Ltb_Tnfrsf1a	Gnai2_Fpr1	Gnai2_S1pr3	Selplg_Sell	Ccl4_Ccr8	Ccl5_Ccr5	Col1a2_Cd44	Calm1_Kcnn4	Calm3_Sell	B2m_Klrd1	Tgfb1_Acvrl1	Col3a1_Itgb1	Calm1_Ptpra	Fn1_Cd79a	Col3a1_Itgb1	B2m_Cd3d	Btla_Cd79a	Gnai2_Adcy7	Ltb_Tnfrsf1a	Apoe_Sorl1	Tgfb1_Tgfbr3	Vim_Cd44	Gnai2_S1pr4	Gnai2_S1pr4	Calr_Itgav	Calm1_Kcnn4	Fn1_Cd79a	Il2_Il2rg	Fn1_Itgb1	Cyr61_Itgb5	B2m_Hfe	Fn1_Sdc2	Fn1_Itgb7	Nid1_Itgb1	Col3a1_Itgb1	Col3a1_Itgb1	Fn1_Itgb7	Hsp90b1_Tlr2	Col3a1_Itgb1
14	Gnai2_S1pr4	B2m_Klrd1	Calm2_Egfr	B2m_Cd3d	Psap_Lrp1	Gnai2_F2r	Gnai2_S1pr4	Timp2_Itgb1	Pkm_Cd44	Ltb_Tnfrsf1a	B2m_Cd3d	Gnai2_Cxcr2	Gnai2_Egfr	Vim_Cd44	Gnai2_S1pr4	Gnai2_S1pr4	Gnai2_Igf1r	Gnai2_Ednrb	Tgfb1_Tgfbr2	App_Cd74	Calm2_Egfr	Ltf_Lrp1	Calm2_Abca1	App_Cd74	Lamb3_Itgb1	Col3a1_Itgb1	Ccl5_Sdc4	C3_Cd81	Fn1_Plaur	Gnai2_Cxcr2	Gnai2_Egfr	Gnai2_S1pr4	B2m_Klrc1	Apoe_Sorl1	Gnai2_Cxcr3	Col3a1_Itgb1	Col1a2_Itgb1	Ccl19_Ccr7	Cyr61_Itgb5	Col1a1_Itgb1	Bgn_Tlr2	B2m_Tfrc	Calm2_Sell	Cyr61_Itgb5	Calm1_Sell	Fn1_Itgb1	Cd34_Sell	Ccl7_Ccr1	Fn1_Itgb1
15	Calm3_Sell	Selplg_Itgb2	Tgfb1_Tgfbr2	Col3a1_Itgb1	Ltb_Tnfrsf1a	Calm1_Fas	Pkm_Cd44	Gnai2_S1pr3	Fn1_Cd79a	Gnai2_Adcy7	Col1a2_Cd44	Rarres2_Ccrl2	Calm1_Adcyap1r1	Gnai2_S1pr4	B2m_Klrc1	Ltb_Cd40	Fn1_Itgb7	Col3a1_Itgb1	Il2_Cd53	Il2_Cd53	Dcn_Egfr	C3_Cd81	B2m_Cd3d	Gnai2_Unc5b	Col1a2_Itgb1	Gnai2_S1pr3	B2m_Klrc1	Calr_Itgav	Bgn_Tlr2	Col1a2_Cd44	Tgfb1_Tgfbr2	Gnai2_Cxcr2	Calm1_Sell	Ccl5_Sdc4	Tgfb1_Tgfbr2	Lamb3_Itgb1	Timp2_Itgb1	Col1a2_Cd44	Plat_Lrp1	Apoe_Lrp1	Col14a1_Cd44	B2m_Cd3d	Plat_Itgb2	Gnai2_Cav1	Fn1_Itgb1	Apoe_Lrp1	Calm1_Sell	App_Cd74	Apoe_Lrp1
16	Pkm_Cd44	Gnai2_S1pr4	B2m_Cd3d	Lrpap1_Lrp1	Apoe_Lrp1	Pkm_Cd44	Icam1_Il2rg	Psap_Lrp1	Calm1_Kcnn4	Calr_Itgav	Bgn_Tlr2	B2m_Cd3g	B2m_Cd3d	Gnai2_Cxcr2	Calm1_Ptpra	Selplg_Itgb2	B2m_Klrc1	Col1a2_Cd93	Il2_Il2rg	Il2_Il2rg	Calm1_Abca1	B2m_Cd3d	Gnai2_Ccr5	Gnai2_F2r	Gnas_Adcy7	Lamb3_Itgb1	Calm1_Kcnn4	Gnai2_Unc5b	Ccl5_Ccr1	B2m_Cd3g	B2m_Cd3d	Fn1_C5ar1	Ccl4_Ccr8	Col1a2_Cd44	B2m_Klrc1	Calm2_Insr	Col1a2_Cd44	Fn1_Itga4	Col1a1_Itgb1	App_Cd74	Col1a2_Itgb1	Efemp2_Aqp1	App_Cd74	Fbln1_Itgb1	Col1a1_Cd44	Timp1_Cd63	Plat_Itgb2	Cd34_Sell	App_Cd74
17	Ifng_Ifngr1	Calm1_Abca1	Pkm_Cd44	Calm2_Egfr	Calm2_Abca1	Hsp90b1_Tlr2	Col3a1_Itgb1	Apoe_Lrp1	B2m_Klrc1	Gnai2_Unc5b	Tgfb1_Cxcr4	Col1a2_Cd44	Calm1_Ptpra	Fn1_Plaur	Calm2_Sell	Fn1_Plaur	Calr_Itgav	Timp2_Itgb1	B2m_Tfrc	Fn1_Plaur	B2m_Cd3d	Tgfb1_Tgfbr3	Tgfb1_Acvrl1	Hsp90b1_Tlr2	Timp2_Itgb1	Col1a2_Itgb1	Calm1_Hmmr	Ltb_Tnfrsf1a	Calr_Lrp1	Fn1_C5ar1	Calm1_Adcyap1r1	Col1a2_Cd44	Col1a2_Cd44	App_Cd74	Tgfb1_Cxcr4	Col1a2_Itgb1	C3_Cd81	Vim_Cd44	App_Cd74	App_Lrp1	Timp2_Itgb1	Bgn_Tlr2	Fn1_Itga4	Col6a1_Itgb1	B2m_Klrd1	Col1a1_Itgb1	Fn1_C5ar1	Ccl5_Ccr1	Col1a1_Itgb1
18	Ccl5_Cxcr3	B2m_Tfrc	Ltf_Lrp1	Timp2_Itgb1	B2m_Cd3d	Apoe_Sorl1	Timp2_Itgb1	Col1a2_Itgb1	Tgfb1_Cxcr4	B2m_Klrd1	Calr_Lrp1	Ccl2_Ccr1	Calm1_Abca1	Il1b_Il1r2	B2m_Hfe	Col3a1_Itgb1	Gnai2_Cxcr3	Calm2_Insr	Calm1_Ptpra	Calm1_Ptpra	Hsp90aa1_Egfr	Calm2_Egfr	Hsp90b1_Lrp1	Btla_Cd79a	Ccl4_Ccr5	Lamb3_Cd151	Pkm_Cd44	Tgfb1_Itgav	Psap_Lrp1	Ccl7_Ccr1	Calm1_Ptpra	Bgn_Tlr2	Calm2_Sell	Ltb_Cd40	Tgfb1_Itgav	Ccl5_Sdc1	Il2_Cd53	Icam1_Il2rg	Apoe_Lrp1	Timp1_Cd63	Col1a2_Cd36	Timp1_Cd63	Col1a2_Cd44	App_Cav1	Col14a1_Cd44	App_Lrp1	Calm2_Sell	Anxa1_Fpr1	App_Lrp1
19	Tgfb1_Cxcr4	Btla_Cd79a	Dcn_Egfr	Gnas_Adcy7	Selplg_Itgam	Col3a1_Mag	Ifng_Ifngr1	Icam1_Cav1	Calm1_Hmmr	Calm1_Pde1a	Icam1_Itgb2	Ccl7_Ccr1	Ltf_Lrp1	Icam1_Itgb2	Selplg_Itgb2	B2m_Cd3g	Calm1_Sell	Calm1_Mylk	Apoe_Sorl1	Gnai2_S1pr4	Ltf_Lrp1	Dcn_Egfr	Ltb_Tnfrsf1a	Calm1_Hmmr	Pkm_Cd44	Tgfb1_Sdc2	Vim_Cd44	B2m_Klrd1	Fn1_Cd44	Rarres2_Ccrl2	C3_Cd81	Anxa1_Fpr1	Fn1_Itgb7	Il2_Il2rg	Il2_Il2rg	Timp2_Itgb1	Vim_Cd44	Calm3_Sell	App_Lrp1	Fbn1_Itgb1	Hsp90b1_Tlr2	Calm1_Kcnn4	Fbn1_Itgb1	Psap_Lrp1	Col1a1_Itgb1	Col1a2_Itgav	Pkm_Cd44	Calm1_Sell	Timp1_Cd63
20	B2m_Tfrc	App_Cd74	Calm2_Abca1	Ccl5_Sdc1	Gnai2_Ccr5	Fn1_Cd79a	Tgfb1_Cxcr4	Calm1_Cacna1c	Vim_Cd44	Ltf_Lrp1	B2m_Cd3g	Ltb_Tnfrsf1a	Camp_Egfr	B2m_Cd3g	B2m_Cd247	Timp2_Itgb1	Icam1_Il2ra	Calm1_Abca1	Pkm_Cd44	Tgfb1_Tgfbr2	Col3a1_Itgb1	Gnai2_F2r	Col1a2_Cd44	Calm1_Fas	Apoe_Sorl1	Hsp90b1_Lrp1	Il2_Cd53	Gnai2_Igf1r	B2m_Cd3g	Fn1_Plaur	Camp_Egfr	B2m_Cd3g	Calm1_Ptpra	Il2_Cd53	Gnas_Adcy7	Calm1_Mylk	Plat_Itgb2	Apoe_Sorl1	Col1a2_Cd44	Nid1_Itgb1	Col3a1_Itgb1	Col1a2_Cd44	Nid1_Itgb1	Fn1_Sdc2	Calm2_Sell	Gnai2_F2r	Col1a2_Itgb1	Cyr61_Itgb2	Rarres2_Cmklr1
21	Calm1_Ptpra	Ltb_Cd40	Col3a1_Itgb1	Gnai2_F2r	Fn1_C5ar1	Calm1_Insr	Ccl4_Ccr5	Hsp90b1_Lrp1	Selplg_Itgam	C3_Cd81	Calm3_Sell	Tgfb1_Cxcr4	Calm1_Pde1a	Anxa1_Fpr1	Col1a2_Cd44	Col1a2_Cd44	Apoe_Sorl1	Ltb_Tnfrsf1a	Fn1_Itgb7	B2m_Tfrc	Calm2_Abca1	Hsp90aa1_Egfr	B2m_Cd3g	Col3a1_Mag	Icam2_Itgb2	Timp2_Itgb1	Calm1_Fas	Tgfb1_Cd109	Apoe_Sorl1	Bgn_Tlr2	Calm1_Abca1	Il1b_Il1r2	B2m_Hfe	Col3a1_Itgb1	Camp_Igf1r	Calm1_Abca1	Col3a1_Itgb1	Fn1_Cd44	Fbn1_Itgb1	Col3a1_Ddr2	Fn1_Itgb1	Col3a1_Ddr1	Vim_Cd44	C3_Lrp1	Fn1_Itgb7	Fbn1_Itgb1	Cyr61_Itgam	Fn1_Cd79a	Fbn1_Itgb1
22	Il2_Cd53	Fn1_Plaur	Lrpap1_Lrp1	Dcn_Egfr	B2m_Cd3g	App_Cd74	Selplg_Itgam	Calm1_Ptpra	Ccl5_Sdc1	Gnai2_Igf1r	B2m_Klrd1	Il1b_Il1r2	Lrpap1_Lrp1	Bgn_Tlr2	Calm1_Fas	B2m_Klrd1	Il2_Cd53	Ltb_Ltbr	Btla_Cd247	Calm1_Abca1	Gnai2_Igf1r	Lamb3_Itgb1	C3_Cd81	Gnai2_C5ar1	Selplg_Itgb2	Gnai2_Igf1r	Calm3_Sell	Calm1_Pde1a	B2m_Klrd1	Ccl2_Ccr1	Ccl5_Sdc4	Tgfb1_Acvrl1	Apoe_Sorl1	C3_Cd19	Fn1_Cd44	Lamb3_Cd151	Calm1_Kcnn4	Cyr61_Itgb2	Nid1_Itgb1	Lpl_Lrp1	Col1a1_Itgb1	Col4a1_Cd47	Fbln1_Itgb1	Calm1_Fas	B2m_Cd3d	Fn1_Itgav	Timp2_Itgb1	C3_Itgb2	Anxa1_Egfr
23	Icam1_Itgb2	Il2_Cd53	Tgfb1_Tgfbr3	C3_Cd81	Hsp90b1_Lrp1	Gnai2_C5ar1	Col1a2_Itgb1	Gnai2_Igf1r	Calm1_Fas	Lrpap1_Lrp1	Fn1_Plaur	Selplg_Itgam	Calm2_Abca1	Ltb_Tnfrsf1a	Tgfb1_Itgav	C3_Cd19	Camp_Igf1r	Col1a2_Itgb1	Vim_Cd44	Calm2_Abca1	Ccl5_Sdc4	Col1a2_Itgb1	Ccl5_Ccr1	Calm1_Insr	B2m_Tfrc	Calm1_Cacna1c	Apoe_Sorl1	Ltf_Lrp1	Calm3_Sell	Ltb_Tnfrsf1a	Fn1_Sdc2	Calm1_Ptpra	B2m_Cd247	B2m_Cd3g	Calm1_Sell	Tgfb1_Tgfbr2	Fn1_Itgb1	Ccl5_Sdc4	Dcn_Egfr	Fbln1_Itgb1	Cyr61_Itgb2	Vim_Cd44	Fn1_Cd44	Col6a2_Itgb1	Cyr61_Itgb2	Fn1_Tnfrsf11b	C3_Itgam	Pkm_Cd44	Nid1_Itgb1
24	Tgfb1_Tgfbr2	Il2_Il2rg	Timp2_Itgb1	Gnai2_Cav1	Col1a2_Cd44	Tgfb1_Tgfbr2	Icam2_Itgb2	Gnai2_Ednra	Icam1_Il2rg	Calm2_Pde1a	Rarres2_Ccrl2	Apoe_Sorl1	C3_Cd81	Col1a2_Cd44	Selplg_Sell	Gnai2_Ccr5	Icam1_Itgb2	Tgfb1_Acvrl1	Gnai2_F2r	Ltb_Cd40	C3_Cd81	Tgfb1_Acvrl1	Ccl5_Ccr5	Apoe_Ldlr	Vim_Cd44	Gnai2_Ednra	Col3a1_Itgb1	Ccl5_Sdc1	Apoe_Scarb1	Il1b_Il1r2	Ltf_Lrp1	Ltb_Tnfrsf1a	Il2_Il2rg	Tgfb1_Tgfbr2	Gnai2_S1pr1	C3_Cd81	Fn1_Cd44	Cxcl12_Cxcr4	Timp1_Cd63	Ctgf_Lrp1	Csf1_Csf1r	Thbs2_Cd47	Col6a1_Itgb1	Calm3_Mylk	C3_Itgb2	Nid1_Itgb1	Lpl_Cd44	Calm2_Sell	Mfap5_Notch1
25	Vim_Cd44	Calm2_Abca1	Gnai2_Igf1r	Col1a2_Itgb1	Rarres2_Ccrl2	Tgfb1_Sdc2	B2m_Tfrc	Calm2_Cacna1c	Calm3_Sell	Pkm_Cd44	Ccl4_Ccr1	Ccl3_Ccr1	Tgfb1_Tgfbr3	Apoe_Sorl1	Tgfb1_Cxcr4	Btla_Cd79a	Gnai2_S1pr1	Apoe_Lrp5	Selplg_Sell	C3_Cd81	Lamb3_Itgb1	Ltb_Tnfrsf1a	Tgfb1_Cxcr4	Apoe_Lrp1	Il2_Il2rb	Gnai2_F2r	Col1a2_Cd44	Tgfb1_Tgfbr2	Apoe_Ldlr	Fn1_Cd44	Gnas_Ptgir	B2m_Klrd1	Il2_Cd53	B2m_Klrd1	Ccl5_Cxcr3	Ltb_Tnfrsf1a	Col1a1_Itgb1	C3_Itgb2	Vim_Cd44	Col6a1_Itgb1	Psap_Lrp1	Col1a2_Itgb1	Ctgf_Itgb2	Calr_Lrp1	Col1a2_Cd93	Lpl_Lrp1	Ccl2_Ccr2	Calm1_Fas	Lpl_Lrp1
26	Il2_Il2rg	Pkm_Cd44	Ltb_Tnfrsf1a	Calm1_Pde1a	C3_Cd81	Calm1_Ptpra	Vim_Cd44	Gnai2_F2r	Col3a1_Itgb1	Col3a1_Itgb1	Psap_Lrp1	Vasp_Cxcr2	Ccl5_Sdc1	Calm1_Ptpra	Fn1_Itgb7	App_Cd74	Gnas_Adcy7	Calm1_Ptpra	Gnai2_Cxcr3	C3_Cd19	Gnai2_Egfr	Gnai2_Cav1	Tgfb1_Tgfbr1	Col1a2_Cd36	Il2_Cd53	Calm1_Ptpra	Apoe_Scarb1	Tgfb1_Eng	Il2_Cd53	Ccl3_Ccr1	Tgfb1_Acvrl1	Tgfb1_Cxcr4	Calm1_Fas	Lamb3_Itgb1	Ccl5_Sdc4	Gnai2_Igf1r	Col1a1_Cd44	Vcan_Sell	Lpl_Lrp1	Col1a1_Ddr2	C3_Itgb2	Col1a1_Ddr1	Col1a1_Cd44	Hsp90b1_Lrp1	Fn1_Itga4	Ctgf_Lrp1	Ccl7_Ccr2	Lpl_Cd44	Fn1_Itga5
27	Gnai2_F2r	Ccl5_Ccr5	Calm1_Fas	Calr_Itgav	Calm1_Fas	Calm2_Insr	Ccl5_Cxcr3	B2m_Cd3g	Timp2_Itgb1	Timp2_Itgb1	Apoe_Lrp1	Bgn_Tlr2	Col3a1_Itgb1	Fn1_C5ar1	Icam1_Il2ra	Col1a2_Itgb1	Calm2_Sell	Calm2_Mylk	Col3a1_Itgb1	Selplg_Sell	Col1a2_Itgb1	Calr_Itgav	Bgn_Tlr2	Gnai2_S1pr5	Gnai2_S1pr1	Calm2_Cacna1c	Gnai2_C5ar1	Calm2_Pde1a	Ccl4_Ccr1	Calm3_Sell	Apoe_Ldlr	Ccl7_Ccr1	Col1a2_Itgav	Col1a2_Itgb1	Il2_Il2rb	Ltb_Ltbr	B2m_Klrc1	Col1a1_Cd44	Fn1_Cd44	Dcn_Egfr	Col1a1_Cd36	Cd34_Sell	Col14a1_Cd44	Lamc1_Itgb1	B2m_Cd3g	Col1a2_Cd44	Col3a1_Itgb1	C3_Cd81	Ctgf_Lrp1
28	Gnai2_Cxcr3	C3_Cd81	Gnai2_Egfr	Gnai2_Adcy7	Ltb_Cd40	Thbs1_Cd47	Gnas_Adcy7	Ltb_Tnfrsf1a	Ccl5_Ccr1	Calm1_Insr	Calm1_Abca1	Fn1_C5ar1	Tgfb1_Tgfbr2	Ccl2_Ccr1	Il2_Il2rg	Ccl5_Ccr1	Ccl2_Ccr2	Calm2_Abca1	Lamb3_Itgb1	Gnas_Adcy7	Tgfb1_Eng	Timp2_Itgb1	Col3a1_Itgb1	Calm2_Insr	C3_Itgb2	Apoe_Sorl1	Lamb3_Itgb1	Col3a1_Itgb1	Calm1_Abca1	Vasp_Cxcr2	Calm2_Abca1	Il2_Cd53	C3_Cd81	Gnai2_Ccr5	Calm2_Sell	Calm2_Mylk	Col14a1_Cd44	Col14a1_Cd44	Fbln1_Itgb1	Lrpap1_Lrp1	C3_Lrp1	Timp2_Itgb1	Rarres2_Ccrl2	App_Cd74	Fbn1_Itgb1	Col1a1_Itgav	Fn1_Itgb1	Gnai2_Fpr1	Calm1_Egfr
29	Ltb_Tnfrsf1a	C3_Cd19	C3_Cd81	Gnai2_Egfr	Bgn_Tlr2	Icam1_Itgb2	Gnai2_S1pr1	B2m_Hfe	Gnai2_C5ar1	Camp_Igf1r	Ccl5_Sdc4	Fn1_Plaur	Timp2_Itgb1	Ccl7_Ccr1	Il2_Cd53	Il2_Il2rg	Ccl7_Ccr2	Mfap5_Notch1	Cd34_Sell	Icam1_Il2rg	Calm1_Fas	Gnai2_Adcy7	Gnai2_Ednrb	Pkm_Cd44	Gnai2_S1pr5	Apoe_Vldlr	Col1a2_Itgb1	Lamb3_Cd151	Hsp90b1_Lrp1	Il2_Cd53	Calm1_Pde1a	Ccl2_Ccr1	Fn1_Cd44	C3_Cd81	Ccl7_Ccr2	Gnai2_F2r	Il2_Il2rg	Col4a1_Cd47	Ctgf_Lrp1	Col1a2_Itgav	Calr_Lrp1	Fn1_Cd44	Ccl2_Ccr2	Timp1_Cd63	Nid1_Itgb1	Calm1_Ptpra	Col1a2_Cd36	Plat_Itgb2	Lrpap1_Lrp1
30	Col3a1_Itgb1	Tgfb1_Tgfbr2	Col1a2_Itgb1	Calm1_Abca1	Col3a1_Itgb1	Gnai2_S1pr5	Calm1_Ptpra	Calr_Itgav	Col1a2_Cd44	Col1a2_Itgb1	Col1a1_Cd44	Calm3_Sell	Gnas_Ptgir	Vasp_Cxcr2	Col1a2_Itgav	Il2_Cd53	Il2_Il2rg	Gnai2_Igf1r	Col1a2_Itgb1	Pkm_Cd44	Timp2_Itgb1	Gnai2_Egfr	Calm1_Fas	Calm1_Ptpra	Gnai2_Adcy7	Fn1_Itgb1	Tgfb1_Tgfbr2	Lamb3_Itgb1	Rarres2_Ccrl2	Apoe_Lrp1	Col3a1_Itgb1	Icam2_Itgb2	Tgfb1_Tgfbr2	Timp2_Itgb1	Ccl2_Ccr2	Calm2_Abca1	Fn1_Plaur	Thbs2_Cd47	Col6a1_Itgb1	Igfbp4_Lrp6	Hsp90b1_Lrp1	Hsp90b1_Tlr2	Col6a2_Itgb1	Col5a2_Itgb1	Gnai2_S1pr4	Lrpap1_Lrp1	Ctgf_Itgb2	Vcan_Cd44	Col1a1_Itga5
31	Timp2_Itgb1	Calm1_Insr	Vim_Cd44	Pkm_Cd44	Ccl4_Ccr1	Col1a2_Cd36	Ccl5_Sdc4	Tgfb1_Sdc2	Il2_Cd53	Calm1_Mylk	Fn1_Cd44	Col1a1_Cd44	Calm2_Pde1a	Icam1_Itgam	Apoe_Sorl1	C3_Cd81	Col1a1_Cd44	Gnai2_F2r	Icam2_Itgb2	Apoe_Lrp1	Pkm_Cd44	Tgfb1_Itgav	Gnas_Adcy7	Vim_Cd44	Cyr61_Itgb2	Fn1_Itga8	Timp2_Itgb1	Col1a2_Itgb1	Calm2_Abca1	Gnai2_Igf1r	Tgfb1_Eng	Vasp_Cxcr2	Calm1_Pde1b	Apoe_Lrp1	Gnai2_Adcy7	Cyr61_Cav1	Calm3_Sell	Calm1_Ptpra	Col1a1_Cd44	Col1a2_Cd44	Fbn1_Itgb1	Plat_Itgb2	Ccl7_Ccr2	Col1a2_Itgav	Rarres2_Ccrl2	Ccl5_Sdc4	Col1a1_Itgb1	Cyr61_Itgam	Fbln1_Itgb1
32	Cd34_Sell	Gnas_Adcy7	Calr_Itgav	Tgfb1_Tgfbr2	Timp2_Itgb1	Vim_Cd44	Gnai2_S1pr5	Lamb3_Itgb1	Ltb_Tnfrsf1a	Ltb_Ltbr	Calm2_Abca1	Fn1_Cd44	Ltb_Ltbr	B2m_Klrd1	Calm1_Pde1b	Calm1_Kcnq5	Fn1_Cd44	C3_Cd81	Ltb_Tnfrsf1a	Vim_Cd44	Calr_Itgav	Apoe_Vldlr	Rarres2_Ccrl2	Tgfb1_Cxcr4	Il2_Il2rg	C3_Cd81	Tgfb1_Tgfbr1	Tgfb1_Acvrl1	Icam2_Itgb2	C3_Ifitm1	Calm2_Pde1a	Fn1_Cd44	Calm2_Pde1b	Fn1_Itgb7	Col3a1_Itgb1	Arf1_Insr	Calm1_Fas	Cxcl12_Sdc4	Gas6_Axl	Col6a2_Itgb1	Nid1_Itgb1	Calm1_Sell	Lamc1_Itgb1	Fn1_Itga9	Fbln1_Itgb1	Fbln1_Itgb1	Ccl11_Ccr2	Ccl4_Ccr1	Col3a1_Ddr2
33	Fn1_Itgb7	Cd34_Sell	Igfbp4_Lrp6	Igfbp4_Lrp6	Gnai2_Ednrb	Calm1_Abca1	Gnai2_Adcy7	B2m_Cd247	Col1a2_Itgb1	Calm2_Insr	Ccl5_Ccr5	Gnai2_Igf1r	B2m_Klrd1	Ccl3_Ccr1	C3_Cd81	Igfbp4_Lrp6	Tgfb1_Tgfbr2	Arf1_Insr	Icam1_Il2rg	Cd34_Sell	Ltb_Tnfrsf1a	Calm1_Pde1a	Lamb3_Itgb1	Calr_Lrp1	Calm1_Ptpra	Calr_Itgav	Ltb_Tnfrsf1a	Camp_Igf1r	Ccl7_Ccr2	Col1a1_Cd44	Lamb3_Itgb1	Selplg_Itgb2	Icam1_Il2rg	Selplg_Sell	Calm1_Ptpra	Calm1_Ptpra	Gnai2_S1pr4	Lrpap1_Sorl1	Lrpap1_Lrp1	Fn1_Cd79a	Timp1_Cd63	Col1a1_Cd44	Calm3_Sell	Calm1_Pde1a	Calm1_Ptpra	Vim_Cd44	Vcan_Cd44	C3_Itgam	Adm_Ramp2
34	Icam2_Itgb2	Ccl5_Sdc1	Tgfb1_Acvrl1	Calm2_Pde1a	Ccl4_Ccr5	Calm1_Pde1a	Calm1_Fas	C3_Cd81	Calm1_Abca1	Tgfb1_Itgav	Ccl2_Ccr2	Ccl5_Sdc4	Fn1_Sdc2	Icam2_Itgb2	Col1a1_Cd44	Apoe_Sorl1	Gnai2_Adcy7	Calr_Scarf1	Selplg_Itgb2	Calm1_Insr	Fn1_Sdc2	Lrpap1_Lrp1	Il2_Cd53	Calm1_Abca1	Fn1_Itgb1	B2m_Cd3g	C3_Cd81	Fn1_Sdc2	Selplg_Itgb2	Psen1_Cd44	Col1a2_Itgb1	B2m_Cd247	Col3a1_Itgb1	Fn1_Cd44	Lamb3_Itgb1	Calr_Scarf1	Gpc3_Cd81	Gnai2_S1pr4	Cxcl12_Ackr3	Vim_Cd44	Ccl5_Sdc4	Fn1_Itga5	Col5a2_Itgb1	Col5a1_Itgb1	Il2_Cd53	Cyr61_Itgav	Psap_Lrp1	Mfap5_Notch1	Col6a1_Itgb1
35	Ccl5_Sdc4	Vim_Cd44	Camp_Igf1r	Col3a1_Ddr2	Tgfb1_Acvrl1	Calm1_Mylk	C3_Itgb2	Camp_Igf1r	Ifng_Ifngr1	Tgfb1_Cd109	Ccl7_Ccr2	Psen1_Cd44	Col1a2_Itgb1	Calm3_Sell	Fn1_Cd44	B2m_Tfrc	Calm1_Ptpra	Cyr61_Cav1	Col1a2_Cd44	B2m_Cd247	Apoe_Vldlr	Calm1_Abca1	Col1a2_Itgb1	Col3a1_Ddr1	Selplg_Sell	Psap_Sort1	Apoe_Lrp1	Calm1_Insr	Ccl2_Ccr2	Calr_Lrp1	B2m_Klrd1	Calm3_Sell	Gnai2_Fpr1	Ccl5_Ccr5	Col1a2_Itgb1	Mfap5_Notch1	Fn1_Itga4	Plat_Itgb2	Col14a1_Cd44	Fn1_Itgav	Cyr61_Itgb5	Col3a1_Itgb1	C3_Cd81	Plat_Lrp1	Col6a1_Itgb1	Gnas_Adcy7	Fn1_Itga4	Vcan_Tlr2	Cyr61_Itgb5
36	Apoe_Sorl1	Gstp1_Traf2	Camp_Egfr	Calm2_Abca1	B2m_Tfrc	Hsp90aa1_Fgfr3	Hp_Itgb2	Calm1_Pde1b	Apoe_Sorl1	Igfbp4_Lrp6	Icam2_Itgb2	Icam1_Itgb2	Calm3_Egfr	B2m_Cd247	Calm2_Pde1b	Calm1_Ptpra	Col3a1_Itgb1	Selplg_Selp	Ccl5_Cxcr3	B2m_Klrc1	Vim_Cd44	Tgfb1_Cav1	Ccl4_Ccr1	Calm1_Pde1a	Col1a2_Cd44	B2m_Hfe	Calm1_Abca1	Timp2_Itgb1	Col1a1_Cd44	Anxa1_Fpr1	Lamb3_Cd151	Ccl3_Ccr1	Fn1_Itgav	Calm1_Kcnq5	Btla_Cd247	Ccl5_Ackr4	Mfap5_Notch1	B2m_Cd3g	Fn1_Cd79a	Lamc1_Itgb1	Pkm_Cd44	Fn1_Itgb1	Ccl11_Ccr2	Rarres2_Ccrl2	Col1a1_Cd93	Col6a1_Itgb1	C3_Cd81	B2m_Cd3d	Hsp90aa1_Egfr
37	Col1a2_Itgb1	B2m_Cd247	Gnas_Adcy7	Tgfb1_Tgfbr3	Gnas_Adcy7	Ccl5_Cxcr3	Ccl2_Ccr2	Lamb3_Cd151	Calm1_Insr	Vim_Cd44	Hsp90b1_Lrp1	C3_Ifitm1	Mfap5_Notch1	Rarres2_Ccrl2	Ccl5_Ccr5	Cd34_Sell	Tgfb1_Cxcr4	Ccl5_Sdc4	Gnas_Adcy7	Gnai2_Adcy7	Tgfb1_Itgav	Tgfb1_Eng	Ltb_Cd40	Calm1_Mylk	Tgfb1_Tgfbr2	Camp_Igf1r	Fn1_Plaur	Tgfb1_Tgfbr3	Psen1_Cd44	Psap_Lrp1	Timp2_Itgb1	Gnai2_Cav1	Lamb3_Itgb1	Tgfb1_Tgfbr1	Icam2_Itgb2	Fn1_Itgb1	Fbn1_Itgb1	Gstp1_Traf2	Col1a2_Itgav	Fn1_Cd44	Fbln1_Itgb1	Col14a1_Cd44	Il2_Il2rb	Apoe_Lrp1	Gnai2_S1pr1	Fn1_Cd44	Vcan_Tlr2	Timp1_Cd63	Fn1_Cd79a
38	Col1a2_Cd44	Lrpap1_Sorl1	Ccl5_Ackr2	B2m_Cd3g	Calm1_Kcnn4	Icam1_Il2rg	Icam1_Itgal	Psap_Sort1	Gnai2_F2r	Calm1_Cacna1c	Psen1_Cd44	Il2_Cd53	Apoe_Ldlr	Il2_Cd53	Col3a1_Itgb1	Calm2_Kcnq5	Timp2_Itgb1	Hsp90aa1_Fgfr3	Timp2_Itgb1	Gnai2_Ccr5	Gnas_Adcy7	C3_Lrp1	Ccl4_Ccr5	Psap_Sort1	Calm1_Fas	Tgfb1_Itgav	Gnai2_F2r	Lrpap1_Lrp1	Fn1_Itgb7	Camp_Igf1r	Ltb_Ltbr	Icam2_Itgam	Ccl7_Ccr2	B2m_Tfrc	Col1a1_Cd44	Selplg_Esam	Vcan_Sell	B2m_Cd3d	Igfbp4_Lrp6	Calm1_Fas	Cyr61_Itgam	B2m_Cd3g	Gnai2_Ccr5	Lama4_Itgb1	Cyr61_Itgam	Col3a1_Ddr2	C3_Lrp1	Gnai2_Cxcr2	Calm2_Egfr
39	Gnas_Adcy7	B2m_Klrc1	C3_Lrp1	C3_Lrp1	Calm1_Egfr	Calm1_Egfr	Cyr61_Itgb2	Col1a1_Itgb1	Icam1_Itgb2	Calm2_Mylk	Calm1_Ptpra	Calr_Lrp1	Calm1_Insr	Icam2_Itgam	Timp2_Itgb1	Tgfb1_Tgfbr2	Tgfb1_Itgav	Col1a1_Cd93	Gnai2_Tbxa2r	Calm2_Insr	Camp_Igf1r	Calm2_Pde1a	Col1a2_Cd36	Psap_Lrp1	Fn1_Itgb7	B2m_Cd247	Il2_Il2rg	C3_Lrp1	Dcn_Met	B2m_Klrd1	Lrpap1_Lrp1	C3_Itgb2	Col1a2_Itgb1	Calr_Lrp1	Psen1_Cd44	B2m_Tfrc	Nid1_Itgb1	Col1a2_Itgb3	Calm1_Ptpra	Col1a1_Itgav	C3_Itgam	Nid1_Ptprf	Il2_Cd53	Lamb1_Itgb1	Col4a1_Cd47	Calm1_Fas	Csf1_Csf1r	Il2_Cd53	Cyr61_Itga5
40	Mfap5_Notch1	Calm1_Fas	Fn1_Sdc2	Calm1_Sell	Col1a2_Itgb1	Col3a1_Ddr1	Ccl7_Ccr2	Ccl5_Sdc1	Calm2_Abca1	C3_Lrp1	Il2_Cd53	Anxa1_Fpr1	Tgfb1_Acvrl1	Gnai2_Cav1	Ccl2_Ccr2	Calr_Lrp1	Selplg_Sell	B2m_Tfrc	C3_Itgb2	Calm1_Fas	Lrpap1_Lrp1	Col3a1_Ddr2	Fn1_Plaur	Bgn_Tlr2	Ccl7_Ccr2	Tgfb1_Eng	Ccl5_Sdc1	Calm2_Insr	Calm1_Ptpra	Calm1_Ptpra	C3_Lrp1	Selplg_Itgam	Col1a1_Cd44	Calm2_Kcnq5	Selplg_Itgb2	Gnai2_S1pr4	Icam1_Il2rg	Col1a2_Itgb1	Fn1_Plaur	Col5a2_Itgb1	Col6a1_Itgb1	Col1a1_Itga5	Vcan_Sell	Fn1_Itga5	Thbs2_Cd47	Mfge8_Pdgfrb	B2m_Hfe	Gpc3_Cd81	Col1a1_Ddr2
41	B2m_Hfe	Calm2_Insr	Col1a1_Ddr2	Tgfb1_Acvrl1	Hsp90aa1_Egfr	Hsp90aa1_Egfr	Il2_Il2rb	Fn1_Itgb1	Thbs1_Cd47	Tgfb1_Tgfbr2	Apoe_Sorl1	Calm1_Ptpra	Pkm_Cd44	Tgfb1_Acvrl1	Gnai2_Fpr1	B2m_Cd3d	Psen1_Cd44	Ccl5_Ccr1	B2m_Hfe	Calr_Lrp1	Lamb3_Cd151	Lamb3_Cd151	Fn1_Cd44	Calm1_Egfr	Gnai2_Cxcr3	Ltb_Tnfrsf1a	Calm1_Insr	Pkm_Cd44	C3_Itgb2	Selplg_Sell	Calm3_Egfr	Cyr61_Itgb2	Psen1_Cd44	Psap_Lrp1	Icam1_Il2rg	Camp_Igf1r	Ccl19_Ccr7	Calm1_Abca1	Col6a2_Itgb1	Col1a1_Cd44	Plat_Itgb2	Calm2_Sell	Col4a1_Cd47	Calm2_Pde1a	C3_Itgam	Igfbp4_Lrp6	Gnai2_C5ar1	Apoe_Sorl1	Gnai2_S1pr3
42	Gnai2_Tbxa2r	Gnai2_Adcy7	C1qb_Lrp1	C1qb_Lrp1	Icam1_Itgb2	Calr_Lrp1	Il2_Cd53	Fn1_Itga8	C3_Cd81	Tgfb1_Eng	Calm1_Kcnn4	B2m_Klrd1	Calm1_Fas	Col1a1_Cd44	Psen1_Cd44	Fn1_Itgb7	Il2_Il2rb	Lamb3_Itgb1	Cyr61_Itgb2	Psap_Lrp1	Camp_Egfr	Calm2_Abca1	B2m_Tfrc	Il2_Cd53	Gnai2_F2r	Gnai2_Tbxa2r	Fn1_Cd44	Calm1_Mylk	Calm1_Kcnn4	Col14a1_Cd44	Apoe_Vldlr	Gnai2_Igf1r	Il2_Il2ra	Fn1_Itgb1	Col1a2_Itgav	Calr_Itga3	Ctgf_Itgb2	Timp2_Itgb1	Adm_Ramp2	B2m_Hfe	Plat_Lrp1	Col1a1_Itgb1	Ccl2_Ccr5	Fn1_Itgav	B2m_Tfrc	Col1a1_Cd44	Il2_Cd53	Col1a2_Itgb1	Fbn1_Itga5
43	Thbs1_Cd47	Gnai2_Ccr5	Tgfb1_Eng	Camp_Egfr	Col1a2_Cd36	Calm3_Sell	Ltb_Tnfrsf1a	Gnai2_Tbxa2r	Apoe_Scarb1	Fn1_Sdc2	Apoe_Scarb1	Camp_Igf1r	C3_Lrp1	Fn1_Cd44	Ccl7_Ccr2	Ccl4_Ccr5	Icam2_Itgb2	Gnai2_S1pr4	Fn1_Cd79a	Col1a2_Cd44	C3_Lrp1	Fn1_Sdc2	Tgfb1_Tgfbr2	Apoe_Scarb1	Ccl2_Ccr2	Calm1_Pde1b	Calm2_Abca1	Pdap1_Pdgfrb	Col3a1_Itgb1	Icam2_Itgb2	Gnai2_Igf1r	Rarres2_Ccrl2	Fn1_Plaur	Cd34_Sell	Timp2_Itgb1	Tgfb1_Tgfbr3	Fn1_Itga6	Igfbp4_Lrp6	Fn1_Itgav	Cyr61_Itgav	Apoe_Lrp1	Cyr61_Itga5	Thbs2_Cd47	Igfbp4_Lrp6	Plat_Itgb2	Fbn1_Itgav	Col1a1_Cd36	Timp2_Itgb1	Col6a2_Itgb1
44	Ifng_Ifngr2	Calr_Lrp1	Gnai2_Adcy7	Gnai2_Igf1r	Tgfb1_Cxcr4	Calm2_Abca1	Lamb3_Itgb1	Igfbp4_Lrp6	Btla_Cd79a	Pdap1_Pdgfrb	Ltb_Cd40	Col14a1_Cd44	Gnai2_Igf1r	Tgfb1_Cxcr4	Thbs1_Cd47	Gnai2_Fpr1	Ccl5_Ccr5	Camp_Igf1r	Mfap5_Notch1	Fn1_Itgb7	Fn1_Itgb1	B2m_Cd3g	Timp2_Itgb1	Calm3_Sell	Cd34_Sell	Fbln1_Itgb1	Gnas_Adcy7	Vim_Cd44	Cyr61_Itgb2	Fn1_Cd79a	Mfap5_Notch1	Tgfb1_Cav1	Ccl2_Ccr2	Gnai2_Fpr1	Tgfb1_Sdc2	Calr_Itgav	Fbln1_Itgb1	B2m_Klrd1	Fn1_Il17rc	Col14a1_Cd44	Lpl_Cd44	Fn1_C5ar1	Fn1_Cd79a	Hspg2_Itgb1	Mfap5_Notch1	Calr_Itgav	Calr_Lrp1	Fn1_Itgb7	Col1a2_Cd44
45	C3_Itgb2	Thbs1_Cd47	Calm1_Insr	Vim_Cd44	Gnai2_Adcy7	Rarres2_Ccrl2	Apoe_Sorl1	Calm1_Insr	Calm1_Egfr	Timp1_Cd63	Ltb_Ltbr	Mfap5_Notch1	Tgfb1_Eng	C3_Itgb2	Rarres2_Ccrl2	Col1a1_Cd44	Calm1_Fas	Tgfb1_Tgfbr2	Apoe_Lrp1	Tgfb1_Sdc2	Col1a2_Cd44	Fn1_Itgb1	Calm1_Kcnn4	Calm2_Abca1	Hp_Itgb2	Cyr61_Cav1	Fn1_Itgb1	Ltb_Ltbr	Gnas_Adcy7	Mfap5_Notch1	Calm1_Insr	C3_Itgam	Timp2_Itgb1	Calm1_Ptpra	Tgfb1_Acvrl1	Hsp90aa1_Fgfr3	Col6a1_Itgb1	Fn1_Sdc2	Lamc1_Itgb1	Ltbp1_Itgb5	App_Lrp1	Cyr61_Itgb5	Ccl7_Ccr5	Fn1_Cd79a	B2m_Cd247	Nid1_Itgav	Hsp90b1_Lrp1	Cxcl12_Cxcr4	Gnai2_Egfr
46	Gnai2_C5ar1	Icam1_Itgb2	Lamb3_Itgb1	Lamb3_Itgb1	Tgfb1_Tgfbr1	Il1b_Adrb2	Cd34_Sell	Fbln1_Itgb1	Calm2_Insr	C1qb_Lrp1	Apoe_Ldlr	Psap_Lrp1	C1qb_Lrp1	Hp_Itgb2	Gstp1_Traf2	Fn1_Cd44	Calm1_Kcnn4	Col1a1_Itgb1	Gnai2_C5ar1	Tgfb1_Tgfbr1	Gnai2_Adcy7	Camp_Egfr	App_Cd74	Calm2_Pde1a	Ltb_Tnfrsf1a	Gnas_Adcy9	Selplg_Sell	Calm2_Mylk	Lamb3_Itgb1	Selplg_Itgb2	Calr_Itgav	B2m_Tfrc	Tgfb1_Sdc2	Icam1_Il2rg	Il2_Il2ra	Col1a1_Cd93	Col4a1_Cd47	Tgfb1_Cxcr4	Col1a1_Itgav	Gnas_Adcy7	Calm1_Abca1	Fn1_Plaur	Cyr61_Itgam	Vcan_Itgb1	Col6a2_Itgb1	Col1a1_Ddr2	Plat_Itgam	Ctgf_Itgb2	Igfbp4_Lrp6
47	Hp_Itgb2	Ifng_Ifngr1	Apoe_Vldlr	Timp1_Cd63	Calm2_Egfr	Calm2_Pde1a	Col1a2_Cd44	B2m_Tfrc	Hsp90aa1_Egfr	Gzmb_Pgrmc1	Col3a1_Itgb1	Apoe_Lrp1	Calr_Itgav	Cyr61_Itgb2	Calm1_Abca1	Lamb3_Itgb1	Col1a2_Itgb1	Calr_Itga3	App_Cd74	Ccl5_Ccr5	Tgfb1_Tgfbr1	Tgfb1_Tgfbr1	Calm1_Egfr	Calm2_Mylk	Fn1_Itga4	B2m_Tfrc	Col1a2_Cd93	Col1a2_Itgav	Gnai2_Ccr5	Gnai2_S1pr4	Calm1_Fas	Cyr61_Itgam	Gnai2_S1pr1	B2m_Cd3d	Calm1_Fas	Col1a2_Cd36	Thbs2_Cd47	Timp1_Cd63	Anxa1_Egfr	Anxa1_Egfr	Bgn_Ly96	B2m_Klrd1	Col5a1_Itgb1	App_Lrp1	Pkm_Cd44	Col5a1_Sdc3	Calm1_Fas	Calm3_Sell	Lamc1_Itgb1
48	Ccl5_Ccr5	Psap_Lrp1	Col1a2_Cd44	B2m_Klrd1	Ltf_Lrp1	Calm2_Mylk	Gnai2_Cxcr3	Calm2_Pde1b	Ltb_Cd40	Col1a2_Itgav	Dcn_Met	Icam2_Itgb2	Col3a1_Ddr2	Gnai2_Igf1r	Col1a2_Itgb1	Gstp1_Traf2	Ltb_Tnfrsf1a	Fn1_Itgb1	Gnai2_Adcy7	Lrpap1_Sorl1	Adam10_Axl	Gnai2_Igf1r	Gnai2_Adcy7	Hsp90aa1_Fgfr3	Tgfb1_Tgfbr1	Gnai2_Ednrb	Calm2_Insr	Calm1_Cacna1c	Ltb_Cd40	Il1rn_Il1r2	Col3a1_Ddr2	C3_Cd81	Calm3_Sell	Hsp90b1_Tlr7	Calm1_Kcnn4	Apoe_Scarb1	Col6a2_Itgb1	Calm2_Abca1	Col5a2_Itgb1	Calm1_Ptpra	Fn1_Itga5	Fbn1_Itga5	C3_Itgam	Col1a1_Itga5	Ccl5_Sdc4	Col14a1_Cd44	Fbn1_Itgb1	Plat_Itgam	Col1a2_Itgav
49	Calm1_Insr	Col1a2_Cd44	Ltb_Ltbr	Calm2_Sell	Il2_Cd53	Ccl5_Ccr1	Gnai2_F2r	Apoe_Sorl1	Calr_Lrp1	Calm2_Cacna1c	Icam1_Itgam	Lrpap1_Sorl1	Calm2_Insr	B2m_Tfrc	Calm3_Sell	Psap_Lrp1	Icam1_Itgal	Calr_Itgav	Calr_Itgav	Arf1_Insr	Calm1_Insr	Pkm_Cd44	Apoe_Ldlr	Arf1_Insr	Btla_Cd247	Calm2_Pde1b	Calr_Lrp1	Fn1_Itgb1	Col1a2_Itgb1	Hsp90b1_Lrp1	Apoe_Scarb1	Col1a1_Cd44	Gnai2_Unc5b	Ccl4_Ccr5	C3_Itgb2	Tgfb1_Itgav	Lamc1_Itgb1	Col3a1_Itgb1	Ltbp1_Itgb5	Col5a1_Itgb1	Col6a2_Itgb1	Fbn1_Itgb1	C3_Itgax	Col1a1_Itgav	Fn1_C5ar1	Adm_Ramp2	Nid1_Itgb1	Col3a1_Itgb1	Vim_Cd44
50	Cyr61_Itgb2	Apoe_Lrp1	Tgfb1_Itgav	Apoe_Vldlr	Col1a1_Cd44	Ccl5_Sdc1	Cd40lg_Itgb2	Calm3_Pde1a	Fn1_Plaur	Col3a1_Ddr2	Timp2_Itgb1	Calm1_Abca1	Ifng_Ifngr1	Psen1_Cd44	Tgfb1_Tgfbr2	Apoe_Lrp1	Calm1_Insr	B2m_Klrd1	Il2_Il2rb	Gstp1_Traf2	C1qb_Lrp1	Calm1_Sell	Calr_Itgav	Fn1_Mag	Fbln1_Itgb1	Calm1_Insr	C3_Cd19	Calm2_Cacna1c	Ltb_Ltbr	Gnas_Adcy7	Fn1_Itgb1	Psap_Sort1	Calm1_Abca1	Col1a1_Cd44	Calm1_Insr	B2m_Klrd1	Pkm_Cd44	Fn1_Itgb3	Cyr61_Itgav	Cyr61_Cav1	Ccl2_Ccr2	Ctgf_Itgb2	Gnai2_S1pr4	Ccl5_Sdc4	Calm1_Kcnn4	Col6a2_Itgb1	Ccl2_Ccr1	Fn1_Itgb1	Col5a2_Itgb1
[truncated: 275 more columns]
